# Supplementary material for: Reversible guest-induced gate-opening with multiplex spin crossover responses in two-dimensional Hofmann clathrates
Source: Chem Sci. 2020 Sep 22;11(41):11224–34. doi: 10.1039/d0sc04246c (PMC8162911; doi:10.1039/d0sc04246c)
Supplement: SC-011-D0SC04246C-s002 [file SC-011-D0SC04246C-s002.cif]

# Electronic Supplementary Material (ESI) for Chemical Science.
# This journal is © The Royal Society of Chemistry 2020

####################################################################### 
# 
# This file contains crystal structure data downloaded from the 
# Cambridge Structural Database (CSD) hosted by the Cambridge 
# Crystallographic Data Centre (CCDC).
# 
# Full information about CCDC data access policies and citation 
# guidelines are available at http://www.ccdc.cam.ac.uk/access/V1 
# 
# Audit and citation data items may have been added by the CCDC. 
# Please retain this information to preserve the provenance of 
# this file and to allow appropriate attribution of the data. 
# 
#######################################################################

data_rt235_260k_des
_database_code_depnum_ccdc_archive 'CCDC 2018378'
loop_
_audit_author_name
_audit_author_address
'Carlos Bartual-Murgui'
;Universitat de Valencia
Spain
;
_audit_update_record             
;
2020-07-22 deposited with the CCDC.	2020-09-22 downloaded from the CCDC.
;
# start Validation Reply Form
_vrf_PLAT342_rt235_260k_des      
;
PROBLEM: Low Bond Precision on  C-C Bonds ...............      0.035 Ang.
RESPONSE: The crystal may be some twined or/and can be damaged during the dehydration process. Nevertheless, this has not represented a problem to obtain good quality  structural data. 
;
_vrf_PLAT934_rt235_260k_des      
;
PROBLEM: Number of (Iobs-Icalc)/Sigma(W) > 10 Outliers ..          2 Check
RESPONSE: This alerts arises from 3 slighly disagreeable reflections in our refinements which were not omited as we believe that the difference between I(obs) and I(calc) was not two large. 
;
_vrf_PLAT971_rt235_260k_des      
;
PROBLEM: Check Calcd Resid. Dens.  1.18A   From Pd1             3.20 eA-3
RESPONSE: The residual electronic density may be due to the strong absorption of the Pd metal and the deterioration of the crystal during the SCO/dehyration processes. 
;
# Added during the CSD deposition process: Wednesday 22 July 2020 04:49 PM
# end Validation Reply Form

_audit_creation_date             2019-11-20
_audit_creation_method           
;
Olex2 1.2
(compiled 2018.05.29 svn.r3508 for OlexSys, GUI svn.r5506)
;
_shelx_SHELXL_version_number     2018/3
_chemical_name_common            ?
_chemical_name_systematic        ?
_chemical_formula_moiety         '0.5(C24 H20 Fe2 N20 Pd2)'
_chemical_formula_sum            'C12 H10 Fe N10 Pd'
_chemical_formula_weight         456.55
_chemical_melting_point          ?
loop_
_atom_type_symbol
_atom_type_description
_atom_type_scat_dispersion_real
_atom_type_scat_dispersion_imag
_atom_type_scat_source
C C 0.0033 0.0016 'International Tables Vol C Tables 4.2.6.8 and 6.1.1.4'
H H 0.0000 0.0000 'International Tables Vol C Tables 4.2.6.8 and 6.1.1.4'
Fe Fe 0.3463 0.8444 'International Tables Vol C Tables 4.2.6.8 and 6.1.1.4'
N N 0.0061 0.0033 'International Tables Vol C Tables 4.2.6.8 and 6.1.1.4'
Pd Pd -0.9988 1.0072 'International Tables Vol C Tables 4.2.6.8 and 6.1.1.4'

_shelx_space_group_comment       
;
The symmetry employed for this shelxl refinement is uniquely defined
by the following loop, which should always be used as a source of
symmetry information in preference to the above space-group names.
They are only intended as comments.
;
_space_group_crystal_system      orthorhombic
_space_group_IT_number           62
_space_group_name_H-M_alt        'P n m a'
_space_group_name_Hall           '-P 2ac 2n'
loop_
_space_group_symop_operation_xyz
'x, y, z'
'-x+1/2, -y, z+1/2'
'-x, y+1/2, -z'
'x+1/2, -y+1/2, -z+1/2'
'-x, -y, -z'
'x-1/2, y, -z-1/2'
'x, -y-1/2, z'
'-x-1/2, y-1/2, z-1/2'

_cell_length_a                   14.2723(10)
_cell_length_b                   7.3843(5)
_cell_length_c                   15.9189(12)
_cell_angle_alpha                90
_cell_angle_beta                 90
_cell_angle_gamma                90
_cell_volume                     1677.7(2)
_cell_formula_units_Z            4
_cell_measurement_reflns_used    2332
_cell_measurement_temperature    260.00(10)
_cell_measurement_theta_max      22.6110
_cell_measurement_theta_min      3.8140
_shelx_estimated_absorpt_T_max   0.909
_shelx_estimated_absorpt_T_min   0.696
_exptl_absorpt_coefficient_mu    1.953
_exptl_absorpt_correction_T_max  1.00000
_exptl_absorpt_correction_T_min  0.57762
_exptl_absorpt_correction_type   multi-scan
_exptl_absorpt_process_details   
;
CrysAlisPro 1.171.39.46 (Rigaku Oxford Diffraction, 2018)
Empirical absorption correction using spherical harmonics,
 implemented in SCALE3 ABSPACK scaling algorithm.
;
_exptl_absorpt_special_details   ?
_exptl_crystal_colour            yellow
_exptl_crystal_colour_primary    yellow
_exptl_crystal_density_diffrn    1.808
_exptl_crystal_density_meas      ?
_exptl_crystal_density_method    ?
_exptl_crystal_description       block
_exptl_crystal_F_000             896
_exptl_crystal_size_max          0.2
_exptl_crystal_size_mid          0.15
_exptl_crystal_size_min          0.05
_exptl_transmission_factor_max   ?
_exptl_transmission_factor_min   ?
_diffrn_reflns_av_R_equivalents  0.0761
_diffrn_reflns_av_unetI/netI     0.0718
_diffrn_reflns_Laue_measured_fraction_full 0.996
_diffrn_reflns_Laue_measured_fraction_max 0.930
_diffrn_reflns_limit_h_max       16
_diffrn_reflns_limit_h_min       -18
_diffrn_reflns_limit_k_max       9
_diffrn_reflns_limit_k_min       -9
_diffrn_reflns_limit_l_max       20
_diffrn_reflns_limit_l_min       -19
_diffrn_reflns_number            11692
_diffrn_reflns_point_group_measured_fraction_full 0.996
_diffrn_reflns_point_group_measured_fraction_max 0.930
_diffrn_reflns_theta_full        25.242
_diffrn_reflns_theta_max         27.989
_diffrn_reflns_theta_min         3.360
_diffrn_ambient_environment      N~2~
_diffrn_ambient_temperature      260.00(10)
_diffrn_detector                 'CCD plate'
_diffrn_detector_area_resol_mean 16.0267
_diffrn_detector_type            Sapphire3
_diffrn_measured_fraction_theta_full 0.996
_diffrn_measured_fraction_theta_max 0.930
_diffrn_measurement_details      
;
List of Runs (angles in degrees, time in seconds):

  # Type    Start    End  Width  t~exp~   \w     \q     \k     \f   Frames
#--------------------------------------------------------------------------
  1  \w    -59.00  43.00   1.00   15.00    --  -15.20  19.00 -30.00  102
  2  \w    -43.00 -18.00   1.00   15.00    --  -15.20  77.00 150.00   25
  3  \w      9.00  51.00   1.00   15.00    --  -15.20  77.00 150.00   42
  4  \w    -85.00  15.00   1.00   15.00    --  -15.20 -77.00  30.00  100
  5  \w    -12.00  22.00   1.00   15.00    --  -15.20 -99.00 -90.00   34
  6  \w     -4.00  31.00   1.00   15.00    --   15.98  57.00 -60.00   35
  7  \w     36.00  90.00   1.00   15.00    --   15.98-178.00 -90.00   54
;
_diffrn_measurement_device       'four-circle diffractometer'
_diffrn_measurement_device_type  
'SuperNova, Single source at offset/far, Sapphire3'
_diffrn_measurement_method       '\w scans'
_diffrn_orient_matrix_type       
'CrysAlisPro convention (1999,Acta A55,543-557)'
_diffrn_orient_matrix_UB_11      -0.0059061000
_diffrn_orient_matrix_UB_12      -0.0284015000
_diffrn_orient_matrix_UB_13      -0.0731922000
_diffrn_orient_matrix_UB_21      -0.0492615000
_diffrn_orient_matrix_UB_22      0.0014312000
_diffrn_orient_matrix_UB_23      0.0121297000
_diffrn_orient_matrix_UB_31      -0.0027943000
_diffrn_orient_matrix_UB_32      0.0343138000
_diffrn_orient_matrix_UB_33      -0.0609954000
_diffrn_radiation_monochromator  mirror
_diffrn_radiation_probe          x-ray
_diffrn_radiation_type           MoK\a
_diffrn_radiation_wavelength     0.71073
_diffrn_source                   'micro-focus sealed X-ray tube'
_diffrn_source_type              'SuperNova (Mo) X-ray Source'
_reflns_Friedel_coverage         0.000
_reflns_Friedel_fraction_full    .
_reflns_Friedel_fraction_max     .
_reflns_number_gt                1419
_reflns_number_total             2021
_reflns_odcompleteness_completeness 99.42
_reflns_odcompleteness_iscentric 1
_reflns_odcompleteness_theta     24.97
_reflns_special_details          
;
 Reflections were merged by SHELXL according to the crystal
 class for the calculation of statistics and refinement.
 
 _reflns_Friedel_fraction is defined as the number of unique
 Friedel pairs measured divided by the number that would be
 possible theoretically, ignoring centric projections and
 systematic absences.
;
_reflns_threshold_expression     'I > 2\s(I)'
_computing_cell_refinement       'CrysAlisPro 1.171.39.46 (Rigaku OD, 2018)'
_computing_data_collection       'CrysAlisPro 1.171.39.46 (Rigaku OD, 2018)'
_computing_data_reduction        'CrysAlisPro 1.171.39.46 (Rigaku OD, 2018)'
_computing_molecular_graphics    'Olex2 (Dolomanov et al., 2009)'
_computing_publication_material  'Olex2 (Dolomanov et al., 2009)'
_computing_structure_refinement  'ShelXL (Sheldrick, 2015)'
_computing_structure_solution    'ShelXT (Sheldrick, 2015)'
_refine_diff_density_max         3.004
_refine_diff_density_min         -1.545
_refine_diff_density_rms         0.288
_refine_ls_extinction_coef       .
_refine_ls_extinction_method     none
_refine_ls_goodness_of_fit_ref   1.176
_refine_ls_hydrogen_treatment    constr
_refine_ls_matrix_type           full
_refine_ls_number_parameters     87
_refine_ls_number_reflns         2021
_refine_ls_number_restraints     0
_refine_ls_R_factor_all          0.1300
_refine_ls_R_factor_gt           0.0902
_refine_ls_restrained_S_all      1.176
_refine_ls_shift/su_max          0.000
_refine_ls_shift/su_mean         0.000
_refine_ls_structure_factor_coef Fsqd
_refine_ls_weighting_details     
'w=1/[\s^2^(Fo^2^)+(0.0403P)^2^+73.0831P] where P=(Fo^2^+2Fc^2^)/3'
_refine_ls_weighting_scheme      calc
_refine_ls_wR_factor_gt          0.2291
_refine_ls_wR_factor_ref         0.2483
_refine_special_details          ?
_olex2_refinement_description    
;
1. Fixed Uiso
 At 1.2 times of:
  All C(H) groups, All N(H,H) groups
2. Uiso/Uaniso restraints and constraints
Uanis(C7) = Uanis(C6) = Uanis(C5) = Uanis(N2) = Uanis(C8) = Uanis(N7) =
Uanis(N8)
Uanis(N1) = Uanis(C1) = Uanis(C2) = Uanis(C3) = Uanis(N5) = Uanis(C4) =
Uanis(N6)
3. Others
 Fixed Sof: H6A(0.5) H6B(0.5) H8A(0.5) H8B(0.5)
4.a Rotating group:
 N6(H6A,H6B), N8(H8A,H8B)
4.b Aromatic/amide H refined with riding coordinates:
 C1(H1), C3(H3), C4(H4), C5(H5), C7(H7), C8(H8)
;
_atom_sites_solution_hydrogens   mixed
_atom_sites_solution_primary     dual
_atom_sites_solution_secondary   ?
loop_
_atom_site_label
_atom_site_type_symbol
_atom_site_fract_x
_atom_site_fract_y
_atom_site_fract_z
_atom_site_U_iso_or_equiv
_atom_site_adp_type
_atom_site_occupancy
_atom_site_site_symmetry_order
_atom_site_calc_flag
_atom_site_refinement_flags_posn
_atom_site_refinement_flags_adp
_atom_site_refinement_flags_occupancy
_atom_site_disorder_assembly
_atom_site_disorder_group
Pd1 Pd 0.54979(9) 1.250000 0.22945(9) 0.0215(4) Uani 1 2 d S T P . .
Fe1 Fe 0.79573(17) 0.750000 0.30759(18) 0.0221(6) Uani 1 2 d S T P . .
N1 N 0.7670(13) 0.750000 0.4417(11) 0.0423(19) Uani 1 2 d S T P . .
N2 N 0.8056(16) 0.750000 0.1679(14) 0.057(2) Uani 1 2 d S T P . .
N3 N 0.6907(8) 0.9552(15) 0.2925(7) 0.028(2) Uani 1 1 d . . . . .
N4 N 0.4019(8) 1.5481(16) 0.1855(8) 0.035(3) Uani 1 1 d . . . . .
N5 N 0.8157(13) 0.750000 0.5839(11) 0.0423(19) Uani 1 2 d S T P . .
N6 N 0.5602(12) 0.750000 0.5769(11) 0.0423(19) Uani 1 2 d S T P . .
H6A H 0.540438 0.640090 0.581032 0.051 Uiso 0.5 1 d GR . . . .
H6B H 0.553466 0.803750 0.624594 0.051 Uiso 0.5 1 d GR . . . .
N7 N 0.9021(16) 0.750000 0.0447(14) 0.057(2) Uani 1 2 d S T P . .
N8 N 0.6532(16) 0.750000 -0.0160(15) 0.057(2) Uani 1 2 d S T P . .
H8A H 0.662646 0.683376 -0.060522 0.068 Uiso 0.5 1 d GR . . . .
H8B H 0.604936 0.706605 0.010918 0.068 Uiso 0.5 1 d GR . . . .
C1 C 0.6808(16) 0.750000 0.4686(13) 0.0423(19) Uani 1 2 d S T P . .
H1 H 0.632909 0.750000 0.429020 0.051 Uiso 1 2 calc RS T P . .
C2 C 0.6560(16) 0.750000 0.5538(13) 0.0423(19) Uani 1 2 d S T P . .
C3 C 0.7299(15) 0.750000 0.6070(14) 0.0423(19) Uani 1 2 d S T P . .
H3 H 0.717489 0.750000 0.664335 0.051 Uiso 1 2 calc RS T P . .
C4 C 0.8322(16) 0.750000 0.5045(13) 0.0423(19) Uani 1 2 d S T P . .
H4 H 0.894792 0.750000 0.488254 0.051 Uiso 1 2 calc RS T P . .
C5 C 0.732(2) 0.750000 0.1137(18) 0.057(2) Uani 1 2 d S T P . .
H5 H 0.672696 0.750000 0.138214 0.068 Uiso 1 2 calc RS T P . .
C6 C 0.734(2) 0.750000 0.0366(18) 0.057(2) Uani 1 2 d S T P . .
C7 C 0.8228(19) 0.750000 -0.0028(18) 0.057(2) Uani 1 2 d S T P . .
H7 H 0.827085 0.750000 -0.061047 0.068 Uiso 1 2 calc RS T P . .
C8 C 0.888(2) 0.750000 0.1262(17) 0.057(2) Uani 1 2 d S T P . .
H8 H 0.941552 0.750000 0.159434 0.068 Uiso 1 2 calc RS T P . .
C9 C 0.6383(8) 1.0610(16) 0.2704(8) 0.023(2) Uani 1 1 d . . . . .
C10 C 0.4577(9) 1.4410(17) 0.1976(8) 0.025(3) Uani 1 1 d . . . . .

loop_
_atom_site_aniso_label
_atom_site_aniso_U_11
_atom_site_aniso_U_22
_atom_site_aniso_U_33
_atom_site_aniso_U_23
_atom_site_aniso_U_13
_atom_site_aniso_U_12
Pd1 0.0213(6) 0.0133(6) 0.0299(8) 0.000 -0.0022(6) 0.000
Fe1 0.0205(12) 0.0154(12) 0.0303(15) 0.000 0.0002(11) 0.000
N1 0.045(4) 0.057(5) 0.025(4) 0.000 -0.001(3) 0.000
N2 0.066(6) 0.051(5) 0.054(6) 0.000 -0.007(5) 0.000
N3 0.036(6) 0.020(5) 0.028(6) -0.002(5) 0.000(5) -0.001(5)
N4 0.029(6) 0.024(6) 0.051(8) -0.002(6) -0.006(5) 0.005(5)
N5 0.045(4) 0.057(5) 0.025(4) 0.000 -0.001(3) 0.000
N6 0.045(4) 0.057(5) 0.025(4) 0.000 -0.001(3) 0.000
N7 0.066(6) 0.051(5) 0.054(6) 0.000 -0.007(5) 0.000
N8 0.066(6) 0.051(5) 0.054(6) 0.000 -0.007(5) 0.000
C1 0.045(4) 0.057(5) 0.025(4) 0.000 -0.001(3) 0.000
C2 0.045(4) 0.057(5) 0.025(4) 0.000 -0.001(3) 0.000
C3 0.045(4) 0.057(5) 0.025(4) 0.000 -0.001(3) 0.000
C4 0.045(4) 0.057(5) 0.025(4) 0.000 -0.001(3) 0.000
C5 0.066(6) 0.051(5) 0.054(6) 0.000 -0.007(5) 0.000
C6 0.066(6) 0.051(5) 0.054(6) 0.000 -0.007(5) 0.000
C7 0.066(6) 0.051(5) 0.054(6) 0.000 -0.007(5) 0.000
C8 0.066(6) 0.051(5) 0.054(6) 0.000 -0.007(5) 0.000
C9 0.024(6) 0.015(5) 0.030(7) 0.000(6) -0.002(5) 0.002(5)
C10 0.030(6) 0.022(6) 0.025(6) -0.003(5) -0.003(6) -0.001(6)

_geom_special_details            
;
 All esds (except the esd in the dihedral angle between two l.s. planes)
 are estimated using the full covariance matrix.  The cell esds are taken
 into account individually in the estimation of esds in distances, angles
 and torsion angles; correlations between esds in cell parameters are only
 used when they are defined by crystal symmetry.  An approximate (isotropic)
 treatment of cell esds is used for estimating esds involving l.s. planes.
;
loop_
_geom_bond_atom_site_label_1
_geom_bond_atom_site_label_2
_geom_bond_distance
_geom_bond_site_symmetry_2
_geom_bond_publ_flag
Pd1 C9 1.993(12) . ?
Pd1 C9 1.993(12) 7_585 ?
Pd1 C10 1.993(13) 7_585 ?
Pd1 C10 1.993(13) . ?
Fe1 N1 2.174(18) . ?
Fe1 N2 2.23(2) . ?
Fe1 N3 2.145(11) . ?
Fe1 N3 2.145(11) 7_575 ?
Fe1 N4 2.129(11) 4_575 ?
Fe1 N4 2.129(11) 6_646 ?
N1 C1 1.30(3) . ?
N1 C4 1.37(3) . ?
N2 C5 1.36(3) . ?
N2 C8 1.35(3) . ?
N3 C9 1.136(15) . ?
N4 C10 1.139(16) . ?
N5 C3 1.28(3) . ?
N5 C4 1.29(3) . ?
N6 C2 1.42(3) . ?
N7 C7 1.36(3) . ?
N7 C8 1.31(3) . ?
N8 C6 1.42(3) . ?
C1 C2 1.40(3) . ?
C2 C3 1.35(3) . ?
C5 C6 1.23(4) . ?
C6 C7 1.42(4) . ?

loop_
_geom_angle_atom_site_label_1
_geom_angle_atom_site_label_2
_geom_angle_atom_site_label_3
_geom_angle
_geom_angle_site_symmetry_1
_geom_angle_site_symmetry_3
_geom_angle_publ_flag
C9 Pd1 C9 88.9(7) . 7_585 ?
C9 Pd1 C10 175.5(5) 7_585 7_585 ?
C9 Pd1 C10 175.5(5) . . ?
C9 Pd1 C10 90.3(5) . 7_585 ?
C9 Pd1 C10 90.3(5) 7_585 . ?
C10 Pd1 C10 90.1(7) . 7_585 ?
N1 Fe1 N2 172.8(8) . . ?
N3 Fe1 N1 88.7(5) . . ?
N3 Fe1 N1 88.7(5) 7_575 . ?
N3 Fe1 N2 86.1(5) . . ?
N3 Fe1 N2 86.1(5) 7_575 . ?
N3 Fe1 N3 89.9(6) 7_575 . ?
N4 Fe1 N1 94.8(5) 6_646 . ?
N4 Fe1 N1 94.8(5) 4_575 . ?
N4 Fe1 N2 90.4(5) 6_646 . ?
N4 Fe1 N2 90.4(5) 4_575 . ?
N4 Fe1 N3 90.5(4) 6_646 7_575 ?
N4 Fe1 N3 176.5(5) 6_646 . ?
N4 Fe1 N3 176.5(5) 4_575 7_575 ?
N4 Fe1 N3 90.5(4) 4_575 . ?
N4 Fe1 N4 88.9(6) 4_575 6_646 ?
C1 N1 Fe1 120.1(15) . . ?
C1 N1 C4 113.7(19) . . ?
C4 N1 Fe1 126.2(15) . . ?
C5 N2 Fe1 125.7(19) . . ?
C8 N2 Fe1 123.1(18) . . ?
C8 N2 C5 111(2) . . ?
C9 N3 Fe1 168.4(11) . . ?
C10 N4 Fe1 167.2(12) . 6_566 ?
C3 N5 C4 117(2) . . ?
C8 N7 C7 115(2) . . ?
N1 C1 C2 124(2) . . ?
C1 C2 N6 120(2) . . ?
C3 C2 N6 126(2) . . ?
C3 C2 C1 114(2) . . ?
N5 C3 C2 125(2) . . ?
N5 C4 N1 126(2) . . ?
C6 C5 N2 128(3) . . ?
C5 C6 N8 125(3) . . ?
C5 C6 C7 117(3) . . ?
C7 C6 N8 118(2) . . ?
N7 C7 C6 120(3) . . ?
N7 C8 N2 128(3) . . ?
N3 C9 Pd1 178.2(12) . . ?
N4 C10 Pd1 174.6(12) . . ?

_shelx_res_file                  
;
TITL rt235_260k_des_a.res in Pnma
    rt235_260k_des.res
    created by SHELXL-2018/3 at 14:14:39 on 20-Nov-2019
REM Old TITL RT235_260K_des in Pna2(1)
REM SHELXT solution in Pnma: R1 0.202, Rweak 0.033, Alpha 0.053
REM <I/s> 0.419 for 145 systematic absences, Orientation a'=-a, b'=c, c'=b
REM Formula found by SHELXT: C6 C6 O9 I2
CELL 0.71073 14.2723 7.3843 15.9189 90 90 90
ZERR 4 0.001 0.0005 0.0012 0 0 0
LATT 1
SYMM 0.5-X,-Y,0.5+Z
SYMM -X,0.5+Y,-Z
SYMM 0.5+X,0.5-Y,0.5-Z
SFAC C H Fe N Pd
UNIT 48 40 4 40 4
EADP C7 C6 C5 N2 C8 N7 N8
EADP N1 C1 C2 C3 N5 C4 N6

L.S. 20
PLAN  20
SIZE 0.05 0.2 0.15
list 4
fmap 2 53
acta
REM <olex2.extras>
REM <HklSrc "%.\\RT235_260K_des.hkl">
REM </olex2.extras>

WGHT    0.040300   73.083099
FVAR       0.23918
PD1   5    0.549788    1.250000    0.229453    10.50000    0.02129    0.01332 =
         0.02989    0.00000   -0.00219    0.00000
FE1   3    0.795734    0.750000    0.307587    10.50000    0.02053    0.01543 =
         0.03031    0.00000    0.00017    0.00000
N1    4    0.766965    0.750000    0.441688    10.50000    0.04481    0.05713 =
         0.02508    0.00000   -0.00128    0.00000
N2    4    0.805640    0.750000    0.167916    10.50000    0.06626    0.05101 =
         0.05393    0.00000   -0.00669    0.00000
N3    4    0.690658    0.955177    0.292501    11.00000    0.03637    0.01984 =
         0.02839   -0.00196    0.00042   -0.00131
N4    4    0.401896    1.548059    0.185457    11.00000    0.02898    0.02391 =
         0.05070   -0.00168   -0.00560    0.00546
N5    4    0.815708    0.750000    0.583920    10.50000    0.04481    0.05713 =
         0.02508    0.00000   -0.00128    0.00000
N6    4    0.560187    0.750000    0.576937    10.50000    0.04481    0.05713 =
         0.02508    0.00000   -0.00128    0.00000
AFIX   7
H6A   2    0.540438    0.640090    0.581032    10.50000   -1.20000
H6B   2    0.553466    0.803750    0.624594    10.50000   -1.20000
AFIX   0
N7    4    0.902140    0.750000    0.044703    10.50000    0.06626    0.05101 =
         0.05393    0.00000   -0.00669    0.00000
N8    4    0.653227    0.750000   -0.015993    10.50000    0.06626    0.05101 =
         0.05393    0.00000   -0.00669    0.00000
AFIX   7
H8A   2    0.662646    0.683376   -0.060522    10.50000   -1.20000
H8B   2    0.604936    0.706605    0.010918    10.50000   -1.20000
AFIX   0
C1    1    0.680797    0.750000    0.468638    10.50000    0.04481    0.05713 =
         0.02508    0.00000   -0.00128    0.00000
AFIX  43
H1    2    0.632909    0.750000    0.429020    10.50000   -1.20000
AFIX   0
C2    1    0.656002    0.750000    0.553793    10.50000    0.04481    0.05713 =
         0.02508    0.00000   -0.00128    0.00000
C3    1    0.729946    0.750000    0.606991    10.50000    0.04481    0.05713 =
         0.02508    0.00000   -0.00128    0.00000
AFIX  43
H3    2    0.717489    0.750000    0.664335    10.50000   -1.20000
AFIX   0
C4    1    0.832216    0.750000    0.504544    10.50000    0.04481    0.05713 =
         0.02508    0.00000   -0.00128    0.00000
AFIX  43
H4    2    0.894792    0.750000    0.488254    10.50000   -1.20000
AFIX   0
C5    1    0.731864    0.750000    0.113740    10.50000    0.06626    0.05101 =
         0.05393    0.00000   -0.00669    0.00000
AFIX  43
H5    2    0.672696    0.750000    0.138214    10.50000   -1.20000
AFIX   0
C6    1    0.733587    0.750000    0.036632    10.50000    0.06626    0.05101 =
         0.05393    0.00000   -0.00669    0.00000
C7    1    0.822820    0.750000   -0.002751    10.50000    0.06626    0.05101 =
         0.05393    0.00000   -0.00669    0.00000
AFIX  43
H7    2    0.827085    0.750000   -0.061047    10.50000   -1.20000
AFIX   0
C8    1    0.887973    0.750000    0.126185    10.50000    0.06626    0.05101 =
         0.05393    0.00000   -0.00669    0.00000
AFIX  43
H8    2    0.941552    0.750000    0.159434    10.50000   -1.20000
AFIX   0
C9    1    0.638329    1.060970    0.270431    11.00000    0.02365    0.01521 =
         0.03003   -0.00001   -0.00205    0.00186
C10   1    0.457694    1.440964    0.197643    11.00000    0.02983    0.02168 =
         0.02488   -0.00324   -0.00254   -0.00131
HKLF 4


REM  rt235_260k_des_a.res in Pnma
REM wR2 = 0.2483, GooF = S = 1.176, Restrained GooF = 1.176 for all data
REM R1 = 0.0902 for 1419 Fo > 4sig(Fo) and 0.1300 for all 2021 data
REM 87 parameters refined using 0 restraints

END

WGHT      0.0404     73.0642

REM Highest difference peak  3.004,  deepest hole -1.545,  1-sigma level  0.288
Q1    1   0.4631  1.2500  0.2293  10.50000  0.05    3.00
Q2    1   0.7980  0.7500  0.2402  10.50000  0.05    2.60
Q3    1   0.5394  1.2500  0.2967  10.50000  0.05    1.95
Q4    1   0.7371  0.7500  0.2110  10.50000  0.05    1.79
Q5    1   0.7210  0.7500  0.2578  10.50000  0.05    1.74
Q6    1   0.7487  0.7500  0.7474  10.50000  0.05    1.45
Q7    1   0.5390  0.7500  0.7061  10.50000  0.05    1.44
Q8    1   0.9891  0.7500  0.2411  10.50000  0.05    1.38
Q9    1   0.5012  0.7500  0.5646  10.50000  0.05    1.30
Q10   1   0.5048  0.7500  0.0865  10.50000  0.05    1.11
Q11   1   0.5457  0.7500 -0.0824  10.50000  0.05    0.97
Q12   1   0.6748  0.7500  0.0722  10.50000  0.05    0.96
Q13   1   0.3812  1.5584  0.2375  11.00000  0.05    0.96
Q14   1   0.7629  0.7500  0.0200  10.50000  0.05    0.90
Q15   1   0.6232  0.9543  0.2585  11.00000  0.05    0.89
Q16   1   0.8332  0.7500  0.0845  10.50000  0.05    0.88
Q17   1   0.6527  0.7500  0.5108  10.50000  0.05    0.88
Q18   1   0.7431  0.7500 -0.0953  10.50000  0.05    0.87
Q19   1   0.5682  0.6578  0.5768  11.00000  0.05    0.85
Q20   1   0.6289  0.7500  0.5164  10.50000  0.05    0.82
;
_shelx_res_checksum              12266
_olex2_date_sample_data_collection 2019-04-12
_olex2_submission_special_instructions 'No special instructions were received'
_oxdiff_exptl_absorpt_empirical_details 
;
Empirical correction (ABSPACK) includes:
- Absorption correction using spherical harmonics
- Frame scaling
;
_oxdiff_exptl_absorpt_empirical_full_max 2.113
_oxdiff_exptl_absorpt_empirical_full_min 0.648
####################################################################### 
# 
# This file contains crystal structure data downloaded from the 
# Cambridge Structural Database (CSD) hosted by the Cambridge 
# Crystallographic Data Centre (CCDC).
# 
# Full information about CCDC data access policies and citation 
# guidelines are available at http://www.ccdc.cam.ac.uk/access/V1 
# 
# Audit and citation data items may have been added by the CCDC. 
# Please retain this information to preserve the provenance of 
# this file and to allow appropriate attribution of the data. 
# 
#######################################################################

data_rt235_120k_des
_database_code_depnum_ccdc_archive 'CCDC 2018379'
loop_
_audit_author_name
_audit_author_address
'Carlos Bartual-Murgui'
;Universitat de Valencia
Spain
;
_audit_update_record             
;
2020-07-22 deposited with the CCDC.	2020-09-22 downloaded from the CCDC.
;
# start Validation Reply Form
_vrf_PLAT430_rt235_120k_des      
;
PROBLEM: Short Inter D...A Contact  N4       ..N4       .       2.75 Ang.
RESPONSE: From chemical point of view no H-bond is formed arround these atoms and no H atoms are missed.
;
_vrf_PLAT971_rt235_120k_des      
;
PROBLEM: Check Calcd Resid. Dens.  1.05A   From Pd1             3.34 eA-3
RESPONSE: The residual electronic density may be due to the strong absorption of the Pd metal and the deterioration of the crystal during the SCO/dehydration process.
;
_vrf_PLAT971_rt235_120k_des_2    
;
PROBLEM: Check Calcd Resid. Dens.  1.12A   From Fe1             2.55 eA-3
RESPONSE: The residual electronic density may be due to the strong absorption of the Fe metal and the deterioration of the crystal during the SCO/dehyration processes. 
;
# Added during the CSD deposition process: Wednesday 22 July 2020 04:49 PM
# end Validation Reply Form

_audit_creation_date             2019-11-20
_audit_creation_method           
;
Olex2 1.2
(compiled 2018.05.29 svn.r3508 for OlexSys, GUI svn.r5506)
;
_shelx_SHELXL_version_number     2018/3
_chemical_name_common            ?
_chemical_name_systematic        ?
_chemical_formula_moiety         '0.5(C24 H20 Fe2 N20 Pd2)'
_chemical_formula_sum            'C12 H10 Fe N10 Pd'
_chemical_formula_weight         456.55
_chemical_melting_point          ?
_chemical_oxdiff_formula         'C11 H10 N O'
loop_
_atom_type_symbol
_atom_type_description
_atom_type_scat_dispersion_real
_atom_type_scat_dispersion_imag
_atom_type_scat_source
C C 0.0033 0.0016 'International Tables Vol C Tables 4.2.6.8 and 6.1.1.4'
H H 0.0000 0.0000 'International Tables Vol C Tables 4.2.6.8 and 6.1.1.4'
Fe Fe 0.3463 0.8444 'International Tables Vol C Tables 4.2.6.8 and 6.1.1.4'
N N 0.0061 0.0033 'International Tables Vol C Tables 4.2.6.8 and 6.1.1.4'
Pd Pd -0.9988 1.0072 'International Tables Vol C Tables 4.2.6.8 and 6.1.1.4'

_shelx_space_group_comment       
;
The symmetry employed for this shelxl refinement is uniquely defined
by the following loop, which should always be used as a source of
symmetry information in preference to the above space-group names.
They are only intended as comments.
;
_space_group_crystal_system      orthorhombic
_space_group_IT_number           62
_space_group_name_H-M_alt        'P n m a'
_space_group_name_Hall           '-P 2ac 2n'
loop_
_space_group_symop_operation_xyz
'x, y, z'
'-x+1/2, -y, z+1/2'
'-x, y+1/2, -z'
'x+1/2, -y+1/2, -z+1/2'
'-x, -y, -z'
'x-1/2, y, -z-1/2'
'x, -y-1/2, z'
'-x-1/2, y-1/2, z-1/2'

_cell_length_a                   14.1549(7)
_cell_length_b                   7.1808(4)
_cell_length_c                   15.6363(8)
_cell_angle_alpha                90
_cell_angle_beta                 90
_cell_angle_gamma                90
_cell_volume                     1589.33(14)
_cell_formula_units_Z            4
_cell_measurement_reflns_used    2760
_cell_measurement_temperature    119.90(14)
_cell_measurement_theta_max      26.6650
_cell_measurement_theta_min      3.4180
_shelx_estimated_absorpt_T_max   0.904
_shelx_estimated_absorpt_T_min   0.683
_exptl_absorpt_coefficient_mu    2.061
_exptl_absorpt_correction_T_max  1.00000
_exptl_absorpt_correction_T_min  0.34893
_exptl_absorpt_correction_type   multi-scan
_exptl_absorpt_process_details   
;
CrysAlisPro 1.171.39.46 (Rigaku Oxford Diffraction, 2018)
Empirical absorption correction using spherical harmonics,
 implemented in SCALE3 ABSPACK scaling algorithm.
;
_exptl_absorpt_special_details   ?
_exptl_crystal_colour            red
_exptl_crystal_colour_primary    red
_exptl_crystal_density_diffrn    1.908
_exptl_crystal_density_meas      ?
_exptl_crystal_density_method    ?
_exptl_crystal_description       block
_exptl_crystal_F_000             896
_exptl_crystal_size_max          0.2
_exptl_crystal_size_mid          0.15
_exptl_crystal_size_min          0.05
_exptl_transmission_factor_max   ?
_exptl_transmission_factor_min   ?
_diffrn_reflns_av_R_equivalents  0.0955
_diffrn_reflns_av_unetI/netI     0.0707
_diffrn_reflns_Laue_measured_fraction_full 0.996
_diffrn_reflns_Laue_measured_fraction_max 0.939
_diffrn_reflns_limit_h_max       19
_diffrn_reflns_limit_h_min       -19
_diffrn_reflns_limit_k_max       5
_diffrn_reflns_limit_k_min       -9
_diffrn_reflns_limit_l_max       21
_diffrn_reflns_limit_l_min       -21
_diffrn_reflns_number            16225
_diffrn_reflns_point_group_measured_fraction_full 0.996
_diffrn_reflns_point_group_measured_fraction_max 0.939
_diffrn_reflns_theta_full        25.242
_diffrn_reflns_theta_max         30.076
_diffrn_reflns_theta_min         3.438
_diffrn_ambient_environment      N~2~
_diffrn_ambient_temperature      119.90(14)
_diffrn_detector                 'CCD plate'
_diffrn_detector_area_resol_mean 16.0267
_diffrn_detector_type            Sapphire3
_diffrn_measured_fraction_theta_full 0.996
_diffrn_measured_fraction_theta_max 0.939
_diffrn_measurement_details      
;
List of Runs (angles in degrees, time in seconds):

  # Type    Start    End  Width  t~exp~   \w     \q     \k     \f   Frames
#--------------------------------------------------------------------------
  1  \w    -49.00  47.00   1.00   20.00    --  -20.26  77.00 150.00   96
  2  \w     18.00  49.00   1.00   20.00    --  -20.26  77.00-180.00   31
  3  \w    -25.00   4.00   1.00   20.00    --  -20.26  77.00-180.00   29
  4  \w     -7.00  88.00   1.00   20.00    --   21.04  77.00  60.00   95
  5  \w     34.00  62.00   1.00   20.00    --   21.04  77.00   0.00   28
  6  \w      2.00  30.00   1.00   20.00    --   21.04  77.00 120.00   28
  7  \w     -9.00  91.00   1.00   20.00    --   21.04  77.00 -90.00  100
  8  \w     -8.00  67.00   1.00   20.00    --   21.04  77.00 -30.00   75
  9  \w     49.00  86.00   1.00   20.00    --   21.04  77.00 120.00   37
;
_diffrn_measurement_device       'four-circle diffractometer'
_diffrn_measurement_device_type  
'SuperNova, Single source at offset/far, Sapphire3'
_diffrn_measurement_method       '\w scans'
_diffrn_orient_matrix_type       
'CrysAlisPro convention (1999,Acta A55,543-557)'
_diffrn_orient_matrix_UB_11      -0.0046492000
_diffrn_orient_matrix_UB_12      0.0742257000
_diffrn_orient_matrix_UB_13      -0.0296619000
_diffrn_orient_matrix_UB_21      -0.0498406000
_diffrn_orient_matrix_UB_22      -0.0097905000
_diffrn_orient_matrix_UB_23      0.0012071000
_diffrn_orient_matrix_UB_31      -0.0022200000
_diffrn_orient_matrix_UB_32      0.0645186000
_diffrn_orient_matrix_UB_33      0.0342703000
_diffrn_radiation_monochromator  mirror
_diffrn_radiation_probe          x-ray
_diffrn_radiation_type           MoK\a
_diffrn_radiation_wavelength     0.71073
_diffrn_source                   'micro-focus sealed X-ray tube'
_diffrn_source_type              'SuperNova (Mo) X-ray Source'
_reflns_Friedel_coverage         0.000
_reflns_Friedel_fraction_full    .
_reflns_Friedel_fraction_max     .
_reflns_number_gt                1759
_reflns_number_total             2347
_reflns_odcompleteness_completeness 99.53
_reflns_odcompleteness_iscentric 1
_reflns_odcompleteness_theta     27.42
_reflns_special_details          
;
 Reflections were merged by SHELXL according to the crystal
 class for the calculation of statistics and refinement.
 
 _reflns_Friedel_fraction is defined as the number of unique
 Friedel pairs measured divided by the number that would be
 possible theoretically, ignoring centric projections and
 systematic absences.
;
_reflns_threshold_expression     'I > 2\s(I)'
_computing_cell_refinement       'CrysAlisPro 1.171.39.46 (Rigaku OD, 2018)'
_computing_data_collection       'CrysAlisPro 1.171.39.46 (Rigaku OD, 2018)'
_computing_data_reduction        'CrysAlisPro 1.171.39.46 (Rigaku OD, 2018)'
_computing_molecular_graphics    'Olex2 (Dolomanov et al., 2009)'
_computing_publication_material  'Olex2 (Dolomanov et al., 2009)'
_computing_structure_refinement  'ShelXL (Sheldrick, 2015)'
_computing_structure_solution    'ShelXT (Sheldrick, 2015)'
_refine_diff_density_max         3.487
_refine_diff_density_min         -2.501
_refine_diff_density_rms         0.254
_refine_ls_extinction_coef       .
_refine_ls_extinction_method     none
_refine_ls_goodness_of_fit_ref   1.117
_refine_ls_hydrogen_treatment    constr
_refine_ls_matrix_type           full
_refine_ls_number_parameters     135
_refine_ls_number_reflns         2347
_refine_ls_number_restraints     0
_refine_ls_R_factor_all          0.0959
_refine_ls_R_factor_gt           0.0644
_refine_ls_restrained_S_all      1.117
_refine_ls_shift/su_max          0.000
_refine_ls_shift/su_mean         0.000
_refine_ls_structure_factor_coef Fsqd
_refine_ls_weighting_details     
'w=1/[\s^2^(Fo^2^)+(0.0457P)^2^+18.8066P] where P=(Fo^2^+2Fc^2^)/3'
_refine_ls_weighting_scheme      calc
_refine_ls_wR_factor_gt          0.1465
_refine_ls_wR_factor_ref         0.1613
_refine_special_details          ?
_olex2_refinement_description    
;
1. Fixed Uiso
 At 1.2 times of:
  All C(H) groups, All N(H,H) groups
2. Others
 Fixed Sof: H8A(0.5) H8B(0.5) H6A(0.5) H6B(0.5)
3.a Rotating group:
 N8(H8A,H8B), N6(H6A,H6B)
3.b Aromatic/amide H refined with riding coordinates:
 C5(H5), C7(H7), C8(H8), C1(H1), C3(H3), C4(H4)
;
_atom_sites_solution_hydrogens   mixed
_atom_sites_solution_primary     dual
_atom_sites_solution_secondary   ?
loop_
_atom_site_label
_atom_site_type_symbol
_atom_site_fract_x
_atom_site_fract_y
_atom_site_fract_z
_atom_site_U_iso_or_equiv
_atom_site_adp_type
_atom_site_occupancy
_atom_site_site_symmetry_order
_atom_site_calc_flag
_atom_site_refinement_flags_posn
_atom_site_refinement_flags_adp
_atom_site_refinement_flags_occupancy
_atom_site_disorder_assembly
_atom_site_disorder_group
Pd1 Pd 0.53512(5) 0.250000 0.76409(4) 0.0138(2) Uani 1 2 d S T P . .
Fe1 Fe 0.78370(9) 0.750000 0.72449(8) 0.0137(3) Uani 1 2 d S T P . .
N2 N 0.7948(6) 0.750000 0.8520(5) 0.0186(16) Uani 1 2 d S T P . .
N1 N 0.7704(5) 0.750000 0.5966(5) 0.0158(16) Uani 1 2 d S T P . .
N3 N 0.6880(4) 0.5584(7) 0.7339(3) 0.0153(11) Uani 1 1 d . . . . .
N4 N 0.3797(4) -0.0584(8) 0.7812(3) 0.0159(11) Uani 1 1 d . . . . .
N7 N 0.8939(8) 0.750000 0.9755(6) 0.036(2) Uani 1 2 d S T P . .
N8 N 0.6469(10) 0.750000 1.0425(8) 0.052(3) Uani 1 2 d S T P . .
H8A H 0.602666 0.682876 1.019979 0.063 Uiso 0.5 1 d GR . . . .
H8B H 0.661226 0.704474 1.092088 0.063 Uiso 0.5 1 d GR . . . .
N5 N 0.8397(6) 0.750000 0.4585(6) 0.030(2) Uani 1 2 d S T P . .
N6 N 0.5832(7) 0.750000 0.4348(6) 0.034(2) Uani 1 2 d S T P . .
H6A H 0.582843 0.679179 0.389770 0.041 Uiso 0.5 1 d GR . . . .
H6B H 0.541133 0.708691 0.470560 0.041 Uiso 0.5 1 d GR . . . .
C5 C 0.7176(8) 0.750000 0.9033(7) 0.024(2) Uani 1 2 d S T P . .
H5 H 0.658046 0.750000 0.878217 0.029 Uiso 1 2 calc RS T P . .
C6 C 0.7242(9) 0.750000 0.9905(7) 0.031(3) Uani 1 2 d S T P . .
C7 C 0.8158(10) 0.750000 1.0231(7) 0.036(3) Uani 1 2 d S T P . .
H7 H 0.822970 0.750000 1.082258 0.043 Uiso 1 2 calc RS T P . .
C8 C 0.8803(8) 0.750000 0.8906(6) 0.025(2) Uani 1 2 d S T P . .
H8 H 0.933505 0.750000 0.855740 0.030 Uiso 1 2 calc RS T P . .
C1 C 0.6848(7) 0.750000 0.5604(6) 0.0185(19) Uani 1 2 d S T P . .
H1 H 0.631529 0.750000 0.595231 0.022 Uiso 1 2 calc RS T P . .
C2 C 0.6731(7) 0.750000 0.4725(6) 0.023(2) Uani 1 2 d S T P . .
C3 C 0.7547(8) 0.750000 0.4238(7) 0.026(2) Uani 1 2 d S T P . .
H3 H 0.749419 0.750000 0.364540 0.032 Uiso 1 2 calc RS T P . .
C4 C 0.8429(7) 0.750000 0.5441(6) 0.023(2) Uani 1 2 d S T P . .
H4 H 0.902649 0.750000 0.568875 0.028 Uiso 1 2 calc RS T P . .
C9 C 0.6317(4) 0.4449(9) 0.7436(4) 0.0156(13) Uani 1 1 d . . . . .
C10 C 0.4377(4) 0.0539(9) 0.7774(4) 0.0148(12) Uani 1 1 d . . . . .

loop_
_atom_site_aniso_label
_atom_site_aniso_U_11
_atom_site_aniso_U_22
_atom_site_aniso_U_33
_atom_site_aniso_U_23
_atom_site_aniso_U_13
_atom_site_aniso_U_12
Pd1 0.0119(3) 0.0106(3) 0.0190(3) 0.000 0.0011(3) 0.000
Fe1 0.0100(6) 0.0089(6) 0.0221(7) 0.000 -0.0007(5) 0.000
N2 0.022(4) 0.012(4) 0.022(4) 0.000 0.001(3) 0.000
N1 0.016(4) 0.012(4) 0.020(4) 0.000 0.001(3) 0.000
N3 0.013(2) 0.011(3) 0.021(3) 0.000(2) 0.000(2) 0.003(2)
N4 0.013(2) 0.015(3) 0.020(3) -0.002(2) 0.0012(19) 0.004(2)
N7 0.062(7) 0.027(5) 0.021(5) 0.000 -0.016(5) 0.000
N8 0.074(9) 0.045(7) 0.038(6) 0.000 0.024(6) 0.000
N5 0.025(5) 0.032(5) 0.031(5) 0.000 0.006(4) 0.000
N6 0.030(5) 0.053(7) 0.019(4) 0.000 0.003(4) 0.000
C5 0.028(5) 0.018(5) 0.027(5) 0.000 -0.003(4) 0.000
C6 0.053(7) 0.016(5) 0.023(5) 0.000 0.008(5) 0.000
C7 0.073(9) 0.025(6) 0.011(5) 0.000 -0.015(5) 0.000
C8 0.035(6) 0.019(5) 0.021(5) 0.000 -0.010(4) 0.000
C1 0.020(5) 0.012(4) 0.023(5) 0.000 0.001(4) 0.000
C2 0.026(5) 0.024(5) 0.020(5) 0.000 -0.003(4) 0.000
C3 0.035(6) 0.022(5) 0.022(5) 0.000 0.009(4) 0.000
C4 0.023(5) 0.022(5) 0.025(5) 0.000 0.003(4) 0.000
C9 0.014(3) 0.012(3) 0.021(3) -0.001(2) 0.002(2) 0.003(2)
C10 0.011(3) 0.009(3) 0.025(3) -0.001(2) 0.001(2) 0.003(2)

_geom_special_details            
;
 All esds (except the esd in the dihedral angle between two l.s. planes)
 are estimated using the full covariance matrix.  The cell esds are taken
 into account individually in the estimation of esds in distances, angles
 and torsion angles; correlations between esds in cell parameters are only
 used when they are defined by crystal symmetry.  An approximate (isotropic)
 treatment of cell esds is used for estimating esds involving l.s. planes.
;
loop_
_geom_bond_atom_site_label_1
_geom_bond_atom_site_label_2
_geom_bond_distance
_geom_bond_site_symmetry_2
_geom_bond_publ_flag
Pd1 C9 1.982(6) . ?
Pd1 C9 1.982(6) 7_565 ?
Pd1 C10 1.982(6) . ?
Pd1 C10 1.982(6) 7_565 ?
Fe1 N2 2.000(8) . ?
Fe1 N1 2.008(8) . ?
Fe1 N3 1.936(5) 7_575 ?
Fe1 N3 1.936(5) . ?
Fe1 N4 1.936(6) 6_667 ?
Fe1 N4 1.936(5) 4_556 ?
N2 C5 1.355(13) . ?
N2 C8 1.352(13) . ?
N1 C1 1.339(12) . ?
N1 C4 1.315(12) . ?
N3 C9 1.151(8) . ?
N4 C10 1.152(8) . ?
N7 C7 1.333(17) . ?
N7 C8 1.341(13) . ?
N8 C6 1.362(15) . ?
N5 C3 1.320(14) . ?
N5 C4 1.338(13) . ?
N6 C2 1.402(14) . ?
C5 C6 1.368(15) . ?
C6 C7 1.393(18) . ?
C1 C2 1.384(13) . ?
C2 C3 1.382(14) . ?

loop_
_geom_angle_atom_site_label_1
_geom_angle_atom_site_label_2
_geom_angle_atom_site_label_3
_geom_angle
_geom_angle_site_symmetry_1
_geom_angle_site_symmetry_3
_geom_angle_publ_flag
C9 Pd1 C9 89.8(4) . 7_565 ?
C9 Pd1 C10 176.7(3) . . ?
C9 Pd1 C10 89.7(2) . 7_565 ?
C9 Pd1 C10 89.7(2) 7_565 . ?
C9 Pd1 C10 176.7(3) 7_565 7_565 ?
C10 Pd1 C10 90.6(3) 7_565 . ?
N2 Fe1 N1 179.1(3) . . ?
N3 Fe1 N2 88.8(2) . . ?
N3 Fe1 N2 88.8(2) 7_575 . ?
N3 Fe1 N1 90.6(2) 7_575 . ?
N3 Fe1 N1 90.6(2) . . ?
N3 Fe1 N3 90.6(3) . 7_575 ?
N3 Fe1 N4 178.2(2) . 6_667 ?
N3 Fe1 N4 178.2(2) 7_575 4_556 ?
N3 Fe1 N4 89.4(2) 7_575 6_667 ?
N3 Fe1 N4 89.4(2) . 4_556 ?
N4 Fe1 N2 89.4(2) 6_667 . ?
N4 Fe1 N2 89.4(2) 4_556 . ?
N4 Fe1 N1 91.2(2) 4_556 . ?
N4 Fe1 N1 91.2(2) 6_667 . ?
N4 Fe1 N4 90.6(3) 6_667 4_556 ?
C5 N2 Fe1 121.8(7) . . ?
C8 N2 Fe1 121.0(7) . . ?
C8 N2 C5 117.2(9) . . ?
C1 N1 Fe1 120.4(6) . . ?
C4 N1 Fe1 123.3(7) . . ?
C4 N1 C1 116.3(8) . . ?
C9 N3 Fe1 176.8(5) . . ?
C10 N4 Fe1 174.4(5) . 6_547 ?
C7 N7 C8 115.7(10) . . ?
C3 N5 C4 116.3(9) . . ?
N2 C5 C6 122.4(10) . . ?
N8 C6 C5 122.7(12) . . ?
N8 C6 C7 122.0(11) . . ?
C5 C6 C7 115.4(11) . . ?
N7 C7 C6 124.6(9) . . ?
N7 C8 N2 124.8(11) . . ?
N1 C1 C2 121.9(9) . . ?
C1 C2 N6 121.7(9) . . ?
C3 C2 N6 121.7(9) . . ?
C3 C2 C1 116.6(10) . . ?
N5 C3 C2 122.3(10) . . ?
N1 C4 N5 126.7(10) . . ?
N3 C9 Pd1 178.3(6) . . ?
N4 C10 Pd1 176.7(6) . . ?

_shelx_res_file                  
;
TITL rt235_120k_des_a.res in Pnma
    rt235_120k_des.res
    created by SHELXL-2018/3 at 14:13:10 on 20-Nov-2019
REM Old TITL RT235_120K_des in Pnma #62
REM SHELXT solution in Pnma: R1 0.162, Rweak 0.030, Alpha 0.046
REM <I/s> 0.444 for 139 systematic absences, Orientation as input
REM Formula found by SHELXT: C11 N5 O5 Fe2
CELL 0.71073 14.1549 7.1808 15.6363 90 90 90
ZERR 4 0.0007 0.0004 0.0008 0 0 0
LATT 1
SYMM 0.5-X,-Y,0.5+Z
SYMM -X,0.5+Y,-Z
SYMM 0.5+X,0.5-Y,0.5-Z
SFAC C H Fe N Pd
UNIT 48 40 4 40 4

L.S. 15
PLAN  20 0 0
SIZE 0.05 0.2 0.15
BOND
list 4
fmap 2
acta
REM <olex2.extras>
REM <HklSrc "%.\\RT235_120K_des.hkl">
REM </olex2.extras>

WGHT    0.045700   18.806601
FVAR       0.22691
PD1   5    0.535119    0.250000    0.764093    10.50000    0.01189    0.01057 =
         0.01901    0.00000    0.00114    0.00000
FE1   3    0.783700    0.750000    0.724489    10.50000    0.01004    0.00889 =
         0.02210    0.00000   -0.00066    0.00000
N2    4    0.794806    0.750000    0.851973    10.50000    0.02166    0.01186 =
         0.02229    0.00000    0.00112    0.00000
N1    4    0.770431    0.750000    0.596617    10.50000    0.01553    0.01240 =
         0.01958    0.00000    0.00145    0.00000
N3    4    0.688045    0.558441    0.733921    11.00000    0.01343    0.01126 =
         0.02122    0.00025   -0.00026    0.00304
N4    4    0.379690   -0.058394    0.781152    11.00000    0.01261    0.01547 =
         0.01951   -0.00182    0.00116    0.00366
N7    4    0.893907    0.750000    0.975487    10.50000    0.06152    0.02651 =
         0.02144    0.00000   -0.01586    0.00000
N8    4    0.646935    0.750000    1.042488    10.50000    0.07400    0.04514 =
         0.03815    0.00000    0.02363    0.00000
AFIX   7
H8A   2    0.602666    0.682876    1.019979    10.50000   -1.20000
H8B   2    0.661226    0.704474    1.092088    10.50000   -1.20000
AFIX   0
N5    4    0.839667    0.750000    0.458528    10.50000    0.02506    0.03200 =
         0.03147    0.00000    0.00564    0.00000
N6    4    0.583233    0.750000    0.434830    10.50000    0.02999    0.05282 =
         0.01918    0.00000    0.00323    0.00000
AFIX   7
H6A   2    0.582843    0.679179    0.389770    10.50000   -1.20000
H6B   2    0.541133    0.708691    0.470560    10.50000   -1.20000
AFIX   0
C5    1    0.717638    0.750000    0.903263    10.50000    0.02813    0.01795 =
         0.02721    0.00000   -0.00274    0.00000
AFIX  43
H5    2    0.658046    0.750000    0.878217    10.50000   -1.20000
AFIX   0
C6    1    0.724220    0.750000    0.990549    10.50000    0.05287    0.01638 =
         0.02332    0.00000    0.00772    0.00000
C7    1    0.815806    0.750000    1.023136    10.50000    0.07257    0.02480 =
         0.01053    0.00000   -0.01542    0.00000
AFIX  43
H7    2    0.822970    0.750000    1.082258    10.50000   -1.20000
AFIX   0
C8    1    0.880266    0.750000    0.890594    10.50000    0.03515    0.01863 =
         0.02108    0.00000   -0.01035    0.00000
AFIX  43
H8    2    0.933505    0.750000    0.855740    10.50000   -1.20000
AFIX   0
C1    1    0.684757    0.750000    0.560364    10.50000    0.02045    0.01243 =
         0.02253    0.00000    0.00081    0.00000
AFIX  43
H1    2    0.631529    0.750000    0.595231    10.50000   -1.20000
AFIX   0
C2    1    0.673129    0.750000    0.472506    10.50000    0.02565    0.02430 =
         0.01957    0.00000   -0.00254    0.00000
C3    1    0.754653    0.750000    0.423828    10.50000    0.03523    0.02160 =
         0.02228    0.00000    0.00861    0.00000
AFIX  43
H3    2    0.749419    0.750000    0.364540    10.50000   -1.20000
AFIX   0
C4    1    0.842942    0.750000    0.544055    10.50000    0.02286    0.02213 =
         0.02470    0.00000    0.00299    0.00000
AFIX  43
H4    2    0.902649    0.750000    0.568875    10.50000   -1.20000
AFIX   0
C9    1    0.631656    0.444874    0.743626    11.00000    0.01437    0.01173 =
         0.02074   -0.00052    0.00219    0.00329
C10   1    0.437713    0.053861    0.777393    11.00000    0.01123    0.00860 =
         0.02472   -0.00130    0.00120    0.00270
HKLF 4


REM  rt235_120k_des_a.res in Pnma
REM wR2 = 0.1613, GooF = S = 1.117, Restrained GooF = 1.117 for all data
REM R1 = 0.0644 for 1759 Fo > 4sig(Fo) and 0.0959 for all 2347 data
REM 135 parameters refined using 0 restraints

END

WGHT      0.0457     18.8062

REM Highest difference peak  3.487,  deepest hole -2.501,  1-sigma level  0.254
Q1    1   0.4620  0.2500  0.7612  10.50000  0.05    3.49
Q2    1   0.7202  0.7500  0.7620  10.50000  0.05    2.76
Q3    1   0.5375  0.2500  0.7021  10.50000  0.05    2.29
Q4    1   0.7812  0.7500  0.7817  10.50000  0.05    1.50
Q5    1   0.5676  0.7500  0.7485  10.50000  0.05    1.40
Q6    1   0.6798  0.2500  0.7302  10.50000  0.05    1.35
Q7    1   0.9211  0.7500  0.7696  10.50000  0.05    1.26
Q8    1   0.6936  0.7500  0.2717  10.50000  0.05    0.93
Q9    1   0.4199 -0.2500  0.7884  10.50000  0.05    0.88
Q10   1   0.7403  0.7500  0.6486  10.50000  0.05    0.87
Q11   1   0.5325  0.7500  0.5384  10.50000  0.05    0.86
Q12   1   0.4980  0.7500  0.3706  10.50000  0.05    0.85
Q13   1   0.6675  0.7500  0.2789  10.50000  0.05    0.82
Q14   1   0.3328  0.2500  0.7659  10.50000  0.05    0.75
Q15   1   0.7474  0.7500  0.8794  10.50000  0.05    0.75
Q16   1   0.3228 -0.0351  0.7511  11.00000  0.05    0.74
Q17   1   0.8427  0.7500  0.6794  10.50000  0.05    0.73
Q18   1   0.5488  0.4281  0.7637  11.00000  0.05    0.71
Q19   1   0.5953  0.7500  0.6308  10.50000  0.05    0.71
Q20   1   0.9797  0.7500  0.9441  10.50000  0.05    0.70
;
_shelx_res_checksum              56308
_olex2_submission_special_instructions 'No special instructions were received'
_oxdiff_exptl_absorpt_empirical_details 
;
Empirical correction (ABSPACK) includes:
- Absorption correction using spherical harmonics
- Frame scaling
;
_oxdiff_exptl_absorpt_empirical_full_max 2.388
_oxdiff_exptl_absorpt_empirical_full_min 0.449
####################################################################### 
# 
# This file contains crystal structure data downloaded from the 
# Cambridge Structural Database (CSD) hosted by the Cambridge 
# Crystallographic Data Centre (CCDC).
# 
# Full information about CCDC data access policies and citation 
# guidelines are available at http://www.ccdc.cam.ac.uk/access/V1 
# 
# Audit and citation data items may have been added by the CCDC. 
# Please retain this information to preserve the provenance of 
# this file and to allow appropriate attribution of the data. 
# 
#######################################################################

data_mo_rt327_5apmdpth2o_120k_0ma
_database_code_depnum_ccdc_archive 'CCDC 2018385'
loop_
_audit_author_name
_audit_author_address
'Carlos Bartual-Murgui'
;Universitat de Valencia
Spain
;
_audit_update_record             
;
2020-09-17 deposited with the CCDC.	2020-09-22 downloaded from the CCDC.
;
# start Validation Reply Form
_vrf_PLAT971_mo_rt327_5apmdpth2o_120k_0ma 
;
PROBLEM: Check Calcd Resid. Dens.  1.02A   From Pt1             9.82 eA-3
RESPONSE: The residual electronic density may be due to the strong absorption of the Pt metal and the deterioration of the crystal during the SCO/dehydration/readsorption processes.
;
_vrf_PLAT971_mo_rt327_5apmdpth2o_120k_0ma_2 
;
PROBLEM: Check Calcd Resid. Dens.  0.88A   From Pt1             8.40 eA-3
RESPONSE: The residual electronic density may be due to the strong absorption of the Pt metal and the deterioration of the crystal during the SCO/dehydration/readsorption processes.
;
_vrf_PLAT971_mo_rt327_5apmdpth2o_120k_0ma_3 
;
PROBLEM: Check Calcd Resid. Dens.  0.86A   From Pt1             7.03 eA-3
RESPONSE: The residual electronic density may be due to the strong absorption of the Pt metal and the deterioration of the crystal during the SCO/dehydration/readsorption processes.
;
_vrf_PLAT972_mo_rt327_5apmdpth2o_120k_0ma 
;
PROBLEM: Check Calcd Resid. Dens.  0.71A   From Pt1            -6.19 eA-3
RESPONSE: The residual electronic density may be due to the strong absorption of the Pt metal and the deterioration of the crystal during the SCO/dehydration/readsorption processes.
;
_vrf_PLAT972_mo_rt327_5apmdpth2o_120k_0ma_2 
;
PROBLEM: Check Calcd Resid. Dens.  0.70A   From Pt1            -6.00 eA-3
RESPONSE: The residual electronic density may be due to the strong absorption of the Pt metal and the deterioration of the crystal during the SCO/dehydration/readsorption processes.
;
_vrf_PLAT972_mo_rt327_5apmdpth2o_120k_0ma_3 
;
PROBLEM: Check Calcd Resid. Dens.  0.70A   From Pt1            -5.05 eA-3
RESPONSE: The residual electronic density may be due to the strong absorption of the Pt metal and the deterioration of the crystal during the SCO/dehydration/readsorption processes.
;
_vrf_PLAT972_mo_rt327_5apmdpth2o_120k_0ma_4 
;
PROBLEM: Check Calcd Resid. Dens.  0.72A   From Pt1            -3.62 eA-3
RESPONSE: The residual electronic density may be due to the strong absorption of the Pt metal and the deterioration of the crystal during the SCO/dehydration/readsorption processes.
;
_vrf_PLAT973_mo_rt327_5apmdpth2o_120k_0ma 
;
PROBLEM: Check Calcd Positive Resid. Density on       Pt1       6.37 eA-3
RESPONSE: The residual electronic density may be due to the strong absorption of the Pt metal and the deterioration of the crystal during the SCO/dehydration/readsorption processes.
;
_vrf_PLAT097_mo_rt327_5apmdpth2o_120k_0ma 
;
PROBLEM: Large Reported Max.  (Positive) Residual Density       9.90 eA-3
RESPONSE: The crystal may be damaged during the SCO processes. Nevertheless, this has not represented a problem to obtain good quality  structural data. 
;
_vrf_PLAT342_mo_rt327_5apmdpth2o_120k_0ma 
;
PROBLEM: Low Bond Precision on  C-C Bonds ...............     0.0425 Ang.
RESPONSE: The crystal may be damaged during the dehydration process. Nevertheless, this has not represented a problem to obtain good quality  structural data. 
;
_vrf_PLAT971_mo_rt327_5apmdpth2o_120k_0ma_4 
;
PROBLEM: Check Calcd Resid. Dens.  1.25A   From Pt1             2.93 eA-3
RESPONSE: The residual electronic density may be due to the strong absorption of the Pt metal and the deterioration of the crystal during the SCO/dehydration/readsorption processes.
;
_vrf_PLAT971_mo_rt327_5apmdpth2o_120k_0ma_5 
;
PROBLEM: Check Calcd Resid. Dens.  1.24A   From Pt1             2.57 eA-3
RESPONSE: The residual electronic density may be due to the strong absorption of the Pt metal and the deterioration of the crystal during the SCO/dehydration/readsorption processes.
;
# Added during the CSD deposition process: Thursday 17 September 2020 12:29 PM
# end Validation Reply Form

_audit_creation_date             2020-09-09
_audit_creation_method           
;
Olex2 1.3
(compiled 2020.07.31 svn.rc2a77460 for OlexSys, GUI svn.r6145)
;
_shelx_SHELXL_version_number     2018/3
_chemical_name_common            ?
_chemical_name_systematic        ?
_chemical_formula_moiety         'C12 H10 Fe N10 Pt, 0.8(H2 O)'
_chemical_formula_sum            'C12 H11.60 Fe N10 O0.80 Pt'
_chemical_formula_weight         559.65
_chemical_melting_point          ?
loop_
_atom_type_symbol
_atom_type_description
_atom_type_scat_dispersion_real
_atom_type_scat_dispersion_imag
_atom_type_scat_source
C C 0.0033 0.0016 'International Tables Vol C Tables 4.2.6.8 and 6.1.1.4'
H H 0.0000 0.0000 'International Tables Vol C Tables 4.2.6.8 and 6.1.1.4'
Fe Fe 0.3463 0.8444 'International Tables Vol C Tables 4.2.6.8 and 6.1.1.4'
N N 0.0061 0.0033 'International Tables Vol C Tables 4.2.6.8 and 6.1.1.4'
O O 0.0106 0.0060 'International Tables Vol C Tables 4.2.6.8 and 6.1.1.4'
Pt Pt -1.7033 8.3905 'International Tables Vol C Tables 4.2.6.8 and 6.1.1.4'

_shelx_space_group_comment       
;
The symmetry employed for this shelxl refinement is uniquely defined
by the following loop, which should always be used as a source of
symmetry information in preference to the above space-group names.
They are only intended as comments.
;
_space_group_crystal_system      monoclinic
_space_group_IT_number           12
_space_group_name_H-M_alt        'C 1 2/m 1'
_space_group_name_Hall           '-C 2y'
loop_
_space_group_symop_operation_xyz
'x, y, z'
'-x, y, -z'
'x+1/2, y+1/2, z'
'-x+1/2, y+1/2, -z'
'-x, -y, -z'
'x, -y, z'
'-x+1/2, -y+1/2, -z'
'x+1/2, -y+1/2, z'

_cell_length_a                   21.078(3)
_cell_length_b                   7.0587(9)
_cell_length_c                   14.488(3)
_cell_angle_alpha                90
_cell_angle_beta                 131.352(3)
_cell_angle_gamma                90
_cell_volume                     1618.1(5)
_cell_formula_units_Z            4
_cell_measurement_reflns_used    5588
_cell_measurement_temperature    119.83
_cell_measurement_theta_max      30.36
_cell_measurement_theta_min      2.57
_shelx_estimated_absorpt_T_max   0.448
_shelx_estimated_absorpt_T_min   0.278
_exptl_absorpt_coefficient_mu    9.556
_exptl_absorpt_correction_T_max  0.7468
_exptl_absorpt_correction_T_min  0.4117
_exptl_absorpt_correction_type   multi-scan
_exptl_absorpt_process_details   
'SADABS-2016/2 (Bruker,2016/2) was used for absorption correction. wR2(int) was 0.1465 before and 0.0947 after correction. The Ratio of minimum to maximum transmission is 0.5513. The \l/2 correction factor is Not present.'
_exptl_absorpt_special_details   ?
_exptl_crystal_colour            red
_exptl_crystal_colour_primary    red
_exptl_crystal_density_diffrn    2.297
_exptl_crystal_density_meas      ?
_exptl_crystal_density_method    ?
_exptl_crystal_description       plate
_exptl_crystal_F_000             1056
_exptl_crystal_size_max          0.18
_exptl_crystal_size_mid          0.18
_exptl_crystal_size_min          0.1
_exptl_transmission_factor_max   ?
_exptl_transmission_factor_min   ?
_diffrn_reflns_av_R_equivalents  0.1094
_diffrn_reflns_av_unetI/netI     0.0886
_diffrn_reflns_Laue_measured_fraction_full 0.999
_diffrn_reflns_Laue_measured_fraction_max 0.840
_diffrn_reflns_limit_h_max       31
_diffrn_reflns_limit_h_min       -30
_diffrn_reflns_limit_k_max       10
_diffrn_reflns_limit_k_min       -10
_diffrn_reflns_limit_l_max       18
_diffrn_reflns_limit_l_min       -22
_diffrn_reflns_number            17861
_diffrn_reflns_point_group_measured_fraction_full 0.999
_diffrn_reflns_point_group_measured_fraction_max 0.840
_diffrn_reflns_theta_full        25.242
_diffrn_reflns_theta_max         34.343
_diffrn_reflns_theta_min         2.575
_diffrn_ambient_temperature      119.83
_diffrn_detector_area_resol_mean ?
_diffrn_measured_fraction_theta_full 0.999
_diffrn_measured_fraction_theta_max 0.840
_diffrn_measurement_device_type  'Bruker APEX-II CCD'
_diffrn_measurement_method       '\f and \w scans'
_diffrn_radiation_type           MoK\a
_diffrn_radiation_wavelength     0.71073
_diffrn_source                   ?
_diffrn_standards_number         0
_reflns_Friedel_coverage         0.000
_reflns_Friedel_fraction_full    .
_reflns_Friedel_fraction_max     .
_reflns_number_gt                2106
_reflns_number_total             3046
_reflns_special_details          
;
 Reflections were merged by SHELXL according to the crystal
 class for the calculation of statistics and refinement.
 
 _reflns_Friedel_fraction is defined as the number of unique
 Friedel pairs measured divided by the number that would be
 possible theoretically, ignoring centric projections and
 systematic absences.
;
_reflns_threshold_expression     'I > 2\s(I)'
_computing_cell_refinement       'SAINT V8.38A (?, 2016)'
_computing_data_collection       ?
_computing_data_reduction        'SAINT V8.38A (?, 2016)'
_computing_molecular_graphics    'Olex2 1.3 (Dolomanov et al., 2009)'
_computing_publication_material  'Olex2 1.3 (Dolomanov et al., 2009)'
_computing_structure_refinement  'SHELXL 2018/3 (Sheldrick, 2015)'
_computing_structure_solution    'SHELXT 2018/2 (Sheldrick, 2018)'
_refine_diff_density_max         9.896
_refine_diff_density_min         -7.238
_refine_diff_density_rms         0.529
_refine_ls_extinction_coef       .
_refine_ls_extinction_method     none
_refine_ls_goodness_of_fit_ref   1.110
_refine_ls_hydrogen_treatment    mixed
_refine_ls_matrix_type           full
_refine_ls_number_parameters     160
_refine_ls_number_reflns         3046
_refine_ls_number_restraints     12
_refine_ls_R_factor_all          0.1431
_refine_ls_R_factor_gt           0.0814
_refine_ls_restrained_S_all      1.108
_refine_ls_shift/su_max          0.004
_refine_ls_shift/su_mean         0.000
_refine_ls_structure_factor_coef Fsqd
_refine_ls_weighting_details     
'w=1/[\s^2^(Fo^2^)+(0.1197P)^2^+97.5723P] where P=(Fo^2^+2Fc^2^)/3'
_refine_ls_weighting_scheme      calc
_refine_ls_wR_factor_gt          0.1954
_refine_ls_wR_factor_ref         0.2482
_refine_special_details          ?
_olex2_refinement_description    
;
1. Fixed Uiso
 At 1.2 times of:
  All C(H) groups
 At 1.5 times of:
  All N(H,H) groups, All O(H,H) groups
2. Restrained distances
 N8-H8b
 0.9 with sigma of 0.0001
 H3b-N3
 0.9 with sigma of 0.0001
 H3a-N3
 0.9 with sigma of 0.0001
 H8a-N8
 0.9 with sigma of 0.0001
 H8b-O1
 2.2 with sigma of 0.0001
 H3a-H3b
 1.7 with sigma of 0.0001
 H8a-H8b
 1.5 with sigma of 0.0001
 H3b_$1-N7_$2
 2.2 with sigma of 0.0001
 O1-H1b
 0.9 with sigma of 0.0001
 N2_$3-H1a
 2.2 with sigma of 0.0001
 H1a-H1b
 1.45 with sigma of 0.0001
 O1-H1a
 0.9 with sigma of 0.0001
3. Others
 Fixed Sof: O1(0.4) H1a(0.4) H1b(0.4) H8a(0.5) H3a(0.5)
4.a Aromatic/amide H refined with riding coordinates:
 C7(H7), C9(H9), C10(H10), C1(H1), C3(H3), C4(H4)
;
_atom_sites_solution_hydrogens   mixed
_atom_sites_solution_primary     dual
_atom_sites_solution_secondary   ?
loop_
_atom_site_label
_atom_site_type_symbol
_atom_site_fract_x
_atom_site_fract_y
_atom_site_fract_z
_atom_site_U_iso_or_equiv
_atom_site_adp_type
_atom_site_occupancy
_atom_site_site_symmetry_order
_atom_site_calc_flag
_atom_site_refinement_flags_posn
_atom_site_refinement_flags_adp
_atom_site_refinement_flags_occupancy
_atom_site_disorder_assembly
_atom_site_disorder_group
Pt1 Pt 0.48413(4) 0.500000 0.23587(6) 0.0242(2) Uani 1 2 d S T P . .
Fe2 Fe 0.500000 1.000000 0.500000 0.0219(7) Uani 1 4 d S T P . .
Fe1 Fe 0.500000 0.000000 0.000000 0.0222(7) Uani 1 4 d S T P . .
O1 O 0.23857(13) 1.1632(3) 0.01456(16) 0.057(9) Uani 0.4 1 d D . P A -1
H1A H 0.23814(15) 1.1912(5) -0.04646(14) 0.085 Uiso 0.4 1 d D U P B -1
H1B H 0.2547(3) 1.2685(4) 0.0604(2) 0.085 Uiso 0.4 1 d D U P C -1
N6 N 0.3787(11) 1.000000 0.4188(13) 0.030(3) Uani 1 2 d S T P . .
N7 N 0.27329(17) 1.000000 0.4390(2) 0.046(5) Uani 1 2 d S T P . .
N8 N 0.16888(15) 1.000000 0.12021(17) 0.054(5) Uani 1 2 d DS T P . .
H8A H 0.14231(15) 1.1053(3) 0.1143(2) 0.081 Uiso 0.5 1 d D U P . .
H8B H 0.17834(11) 1.000000 0.06804(15) 0.081 Uiso 1 2 d DS U P . .
N5 N 0.4826(7) 0.8063(14) 0.3902(9) 0.0238(19) Uani 1 1 d . . . . .
N4 N 0.4958(7) 0.1934(14) 0.0912(9) 0.0222(18) Uani 1 1 d . . . . .
N1 N 0.6237(12) 0.000000 0.1209(17) 0.033(4) Uani 1 2 d S T P . .
N2 N 0.7550(3) 0.000000 0.1596(3) 0.052(6) Uani 1 2 d S T P . .
N3 N 0.80480(11) 0.000000 0.4501(3) 0.052(6) Uani 1 2 d DS T P . .
H3A H 0.85920(12) 0.0366(11) 0.4988(4) 0.078 Uiso 0.5 1 d D U P . .
H3B H 0.76027(10) 0.000000 0.44589(19) 0.078 Uiso 1 2 d DS U P . .
C7 C 0.3170(14) 1.000000 0.298(2) 0.036(4) Uani 1 2 d S T P . .
H7 H 0.330275 1.000000 0.246935 0.043 Uiso 1 2 calc R U P . .
C8 C 0.2316(12) 1.000000 0.2441(19) 0.032(4) Uani 1 2 d S T P . .
C9 C 0.2148(13) 1.000000 0.322(2) 0.036(4) Uani 1 2 d S T P . .
H9 H 0.157574 1.000000 0.286444 0.043 Uiso 1 2 calc R U P . .
C10 C 0.3520(14) 1.000000 0.482(2) 0.037(4) Uani 1 2 d S T P . .
H10 H 0.395452 1.000000 0.568932 0.045 Uiso 1 2 calc R U P . .
C6 C 0.4800(8) 0.6970(15) 0.3297(11) 0.022(2) Uani 1 1 d . . . . .
C5 C 0.4916(7) 0.3022(16) 0.1459(10) 0.021(2) Uani 1 1 d . . . . .
C1 C 0.6707(14) 0.000000 0.2437(17) 0.033(4) Uani 1 2 d S T P . .
H1 H 0.642376 0.000000 0.274312 0.040 Uiso 1 2 calc R U P . .
C2 C 0.7611(12) 0.000000 0.3303(19) 0.032(4) Uani 1 2 d S T P . .
C3 C 0.7994(15) 0.000000 0.279(2) 0.037(4) Uani 1 2 d S T P . .
H3 H 0.859352 0.000000 0.333204 0.044 Uiso 1 2 calc R U P . .
C4 C 0.6705(15) 0.000000 0.086(2) 0.043(5) Uani 1 2 d S T P . .
H4 H 0.639591 0.000000 -0.000272 0.051 Uiso 1 2 calc R U P . .

loop_
_atom_site_aniso_label
_atom_site_aniso_U_11
_atom_site_aniso_U_22
_atom_site_aniso_U_33
_atom_site_aniso_U_23
_atom_site_aniso_U_13
_atom_site_aniso_U_12
Pt1 0.0313(4) 0.0165(3) 0.0267(4) 0.000 0.0200(3) 0.000
Fe2 0.0404(19) 0.0099(13) 0.0246(15) 0.000 0.0255(15) 0.000
Fe1 0.0400(19) 0.0101(13) 0.0256(16) 0.000 0.0256(15) 0.000
O1 0.055(18) 0.08(2) 0.056(17) -0.029(17) 0.045(16) -0.024(18)
N6 0.045(9) 0.009(5) 0.017(6) 0.000 0.012(6) 0.000
N7 0.040(10) 0.062(13) 0.049(11) 0.000 0.034(10) 0.000
N8 0.049(12) 0.065(15) 0.044(11) 0.000 0.028(10) 0.000
N5 0.040(6) 0.015(4) 0.022(4) 0.000(3) 0.023(4) -0.001(4)
N4 0.033(5) 0.015(4) 0.028(5) -0.001(4) 0.024(4) 0.001(4)
N1 0.053(10) 0.017(7) 0.049(10) 0.000 0.043(9) 0.000
N2 0.026(9) 0.085(17) 0.044(11) 0.000 0.023(8) 0.000
N3 0.029(9) 0.089(18) 0.036(9) 0.000 0.021(8) 0.000
C7 0.034(10) 0.032(10) 0.038(10) 0.000 0.022(9) 0.000
C8 0.024(8) 0.027(9) 0.037(10) 0.000 0.016(8) 0.000
C9 0.027(9) 0.027(9) 0.044(11) 0.000 0.019(9) 0.000
C10 0.037(10) 0.046(12) 0.035(10) 0.000 0.026(9) 0.000
C6 0.032(6) 0.010(4) 0.026(5) -0.001(4) 0.021(5) -0.004(4)
C5 0.027(5) 0.015(4) 0.025(5) 0.005(4) 0.018(5) 0.000(4)
C1 0.041(11) 0.031(9) 0.023(8) 0.000 0.020(8) 0.000
C2 0.026(9) 0.033(9) 0.033(9) 0.000 0.017(8) 0.000
C3 0.049(12) 0.028(9) 0.035(10) 0.000 0.028(10) 0.000
C4 0.037(11) 0.049(13) 0.053(13) 0.000 0.035(11) 0.000

_geom_special_details            
;
 All esds (except the esd in the dihedral angle between two l.s. planes)
 are estimated using the full covariance matrix.  The cell esds are taken
 into account individually in the estimation of esds in distances, angles
 and torsion angles; correlations between esds in cell parameters are only
 used when they are defined by crystal symmetry.  An approximate (isotropic)
 treatment of cell esds is used for estimating esds involving l.s. planes.
;
loop_
_geom_bond_atom_site_label_1
_geom_bond_atom_site_label_2
_geom_bond_distance
_geom_bond_site_symmetry_2
_geom_bond_publ_flag
Pt1 C6 1.986(11) 6_565 ?
Pt1 C6 1.986(11) . ?
Pt1 C5 1.986(12) 6_565 ?
Pt1 C5 1.986(12) . ?
Fe2 N6 1.986(19) . ?
Fe2 N6 1.986(19) 5_676 ?
Fe2 N5 1.939(10) 6_575 ?
Fe2 N5 1.939(10) 2_656 ?
Fe2 N5 1.939(10) 5_676 ?
Fe2 N5 1.939(10) . ?
Fe1 N4 1.942(9) 5_655 ?
Fe1 N4 1.942(9) 2_655 ?
Fe1 N4 1.942(9) 6 ?
Fe1 N4 1.942(9) . ?
Fe1 N1 1.96(2) . ?
Fe1 N1 1.96(2) 5_655 ?
O1 H1A 0.9000(2) . ?
O1 H1B 0.90000(14) . ?
N6 C7 1.32(3) . ?
N6 C10 1.35(3) . ?
N7 C9 1.28(2) . ?
N7 C10 1.33(2) . ?
N8 H8A 0.90000(14) . ?
N8 H8A 0.90001(13) 6_575 ?
N8 H8B 0.9000(2) . ?
N8 C8 1.35(2) . ?
N5 C6 1.143(15) . ?
N4 C5 1.148(16) . ?
N1 C1 1.35(3) . ?
N1 C4 1.38(3) . ?
N2 C3 1.32(2) . ?
N2 C4 1.34(2) . ?
N3 H3A 0.90000(17) . ?
N3 H3A 0.90000(18) 6 ?
N3 H3B 0.90000(16) . ?
N3 C2 1.32(2) . ?
C7 H7 0.9500 . ?
C7 C8 1.41(3) . ?
C8 C9 1.38(3) . ?
C9 H9 0.9500 . ?
C10 H10 0.9500 . ?
C1 H1 0.9500 . ?
C1 C2 1.43(3) . ?
C2 C3 1.41(3) . ?
C3 H3 0.9500 . ?
C4 H4 0.9500 . ?

loop_
_geom_angle_atom_site_label_1
_geom_angle_atom_site_label_2
_geom_angle_atom_site_label_3
_geom_angle
_geom_angle_site_symmetry_1
_geom_angle_site_symmetry_3
_geom_angle_publ_flag
C6 Pt1 C6 88.9(6) 6_565 . ?
C6 Pt1 C5 90.9(5) 6_565 . ?
C6 Pt1 C5 178.4(5) . . ?
C6 Pt1 C5 178.4(5) 6_565 6_565 ?
C6 Pt1 C5 90.9(5) . 6_565 ?
C5 Pt1 C5 89.3(6) . 6_565 ?
N6 Fe2 N6 180.0(9) . 5_676 ?
N5 Fe2 N6 87.6(5) 2_656 . ?
N5 Fe2 N6 92.4(5) 5_676 5_676 ?
N5 Fe2 N6 87.6(5) 5_676 . ?
N5 Fe2 N6 92.4(5) 2_656 5_676 ?
N5 Fe2 N6 92.4(5) 6_575 . ?
N5 Fe2 N6 92.4(5) . . ?
N5 Fe2 N6 87.6(5) . 5_676 ?
N5 Fe2 N6 87.6(5) 6_575 5_676 ?
N5 Fe2 N5 180.0 6_575 2_656 ?
N5 Fe2 N5 89.7(6) 6_575 . ?
N5 Fe2 N5 180.0 5_676 . ?
N5 Fe2 N5 89.7(6) 5_676 2_656 ?
N5 Fe2 N5 90.3(6) 2_656 . ?
N5 Fe2 N5 90.3(6) 5_676 6_575 ?
N4 Fe1 N4 90.7(6) 5_655 6 ?
N4 Fe1 N4 180.0 5_655 . ?
N4 Fe1 N4 180.0(6) 6 2_655 ?
N4 Fe1 N4 90.7(6) 2_655 . ?
N4 Fe1 N4 89.3(6) 6 . ?
N4 Fe1 N4 89.3(6) 5_655 2_655 ?
N4 Fe1 N1 91.4(5) 5_655 5_655 ?
N4 Fe1 N1 88.6(5) 2_655 . ?
N4 Fe1 N1 91.4(5) 6 . ?
N4 Fe1 N1 88.6(5) 6 5_655 ?
N4 Fe1 N1 91.4(5) . . ?
N4 Fe1 N1 88.6(5) . 5_655 ?
N4 Fe1 N1 88.6(5) 5_655 . ?
N4 Fe1 N1 91.4(5) 2_655 5_655 ?
N1 Fe1 N1 180.0 . 5_655 ?
H1A O1 H1B 107.33(2) . . ?
C7 N6 Fe2 122.7(15) . . ?
C7 N6 C10 114.1(19) . . ?
C10 N6 Fe2 123.2(13) . . ?
C9 N7 C10 115.4(13) . . ?
H8A N8 H8A 111.4(4) . 6_575 ?
H8A N8 H8B 112.885(19) . . ?
H8B N8 H8A 112.887(19) . 6_575 ?
C8 N8 H8A 97.3(5) . . ?
C8 N8 H8A 97.3(5) . 6_575 ?
C8 N8 H8B 123.3(9) . . ?
C6 N5 Fe2 173.2(11) . . ?
C5 N4 Fe1 177.1(10) . . ?
C1 N1 Fe1 124.3(14) . . ?
C1 N1 C4 114(2) . . ?
C4 N1 Fe1 121.7(16) . . ?
C3 N2 C4 117.6(15) . . ?
H3A N3 H3A 33.3(10) . 6 ?
H3A N3 H3B 141.62(4) . . ?
H3B N3 H3A 141.63(4) . 6 ?
C2 N3 H3A 116.8(8) . . ?
C2 N3 H3A 116.8(8) . 6 ?
C2 N3 H3B 97.0(9) . . ?
N6 C7 H7 119.5 . . ?
N6 C7 C8 121(2) . . ?
C8 C7 H7 119.5 . . ?
N8 C8 C7 120.4(18) . . ?
N8 C8 C9 121.8(17) . . ?
C9 C8 C7 117.8(19) . . ?
N7 C9 C8 122.7(18) . . ?
N7 C9 H9 118.7 . . ?
C8 C9 H9 118.7 . . ?
N6 C10 H10 115.5 . . ?
N7 C10 N6 129.1(18) . . ?
N7 C10 H10 115.5 . . ?
N5 C6 Pt1 175.7(12) . . ?
N4 C5 Pt1 177.4(10) . . ?
N1 C1 H1 118.4 . . ?
N1 C1 C2 123.3(19) . . ?
C2 C1 H1 118.4 . . ?
N3 C2 C1 121.3(17) . . ?
N3 C2 C3 123.0(17) . . ?
C3 C2 C1 115.7(18) . . ?
N2 C3 C2 122(2) . . ?
N2 C3 H3 118.8 . . ?
C2 C3 H3 118.8 . . ?
N1 C4 H4 116.5 . . ?
N2 C4 N1 127(2) . . ?
N2 C4 H4 116.5 . . ?

loop_
_geom_torsion_atom_site_label_1
_geom_torsion_atom_site_label_2
_geom_torsion_atom_site_label_3
_geom_torsion_atom_site_label_4
_geom_torsion
_geom_torsion_site_symmetry_1
_geom_torsion_site_symmetry_2
_geom_torsion_site_symmetry_3
_geom_torsion_site_symmetry_4
_geom_torsion_publ_flag
Fe2 N6 C7 C8 180.000(4) . . . . ?
Fe2 N6 C10 N7 180.000(4) . . . . ?
Fe1 N1 C1 C2 180.000(4) . . . . ?
Fe1 N1 C4 N2 180.000(1) . . . . ?
N6 C7 C8 N8 180.000(6) . . . . ?
N6 C7 C8 C9 0.000(7) . . . . ?
N8 C8 C9 N7 180.000(2) . . . . ?
N1 C1 C2 N3 180.000(2) . . . . ?
N1 C1 C2 C3 0.000(6) . . . . ?
N3 C2 C3 N2 180.000(6) . . . . ?
C7 N6 C10 N7 0.000(8) . . . . ?
C7 C8 C9 N7 0.000(4) . . . . ?
C9 N7 C10 N6 0.000(9) . . . . ?
C10 N6 C7 C8 0.000(6) . . . . ?
C10 N7 C9 C8 0.000(5) . . . . ?
C1 N1 C4 N2 0.000(3) . . . . ?
C1 C2 C3 N2 0.000(6) . . . . ?
C3 N2 C4 N1 0.000(2) . . . . ?
C4 N1 C1 C2 0.000(4) . . . . ?
C4 N2 C3 C2 0.000(5) . . . . ?

_shelx_res_file                  
;
TITL mo_rt327_5apmdpth2o_120k_0ma_a.res in C2/m
    mo_rt327_5apmdpth2o_120k_0ma.res
    created by SHELXL-2018/3 at 02:01:43 on 09-Sep-2020
REM Old TITL mo_RT327_5apmdPtH2O_120K_0ma in C2/m
REM SHELXT solution in C2/m: R1 0.109, Rweak 0.002, Alpha 0.018
REM <I/s> 0.000 for 0 systematic absences, Orientation as input
REM Formula found by SHELXT: C13 N2 Fe Pt
CELL 0.71073 21.0776 7.0587 14.4881 90 131.352 90
ZERR 4 0.0026 0.0009 0.0033 0 0.003 0
LATT 7
SYMM -X,+Y,-Z
SFAC C H Fe N O Pt
UNIT 48 46.4 4 40 3.2 4
EQIV $1 +X,1-Y,+Z
EQIV $2 1-X,2-Y,1-Z
EQIV $3 1-X,1+Y,-Z
DFIX 0.9 0.0001 N8 H8b
DANG 2.2 0.0001 H8b O1
DANG 1.7 0.0001 H3a H3b
DFIX 0.9 0.0001 H3b N3
DFIX 0.9 0.0001 H3a N3
DANG 1.5 0.0001 H8a H8b
DFIX 0.9 0.0001 H8a N8
DANG 2.2 0.0001 H3b_$1 N7_$2
DANG 0.9 0.0001 O1 H1b
DANG 2.2 0.0001 N2_$3 H1a
DANG 1.45 0.0001 H1a H1b
DANG 0.9 0.0001 O1 H1a

L.S. 50 0 0
PLAN  5
SIZE 0.18 0.18 0.1
TEMP -153.32
CONF
list 4
MORE -1
BOND $H
fmap 2 53
acta
REM <olex2.extras>
REM <HklSrc "%.\\mo_RT327_5apmdPtH2O_120K_0ma.hkl">
REM </olex2.extras>

WGHT    0.119700   97.572296
FVAR       0.18560
PT1   6    0.484133    0.500000    0.235868    10.50000    0.03127    0.01652 =
         0.02674    0.00000    0.02000    0.00000
FE2   3    0.500000    1.000000    0.500000    10.25000    0.04043    0.00991 =
         0.02463    0.00000    0.02548    0.00000
FE1   3    0.500000    0.000000    0.000000    10.25000    0.04001    0.01012 =
         0.02564    0.00000    0.02556    0.00000
PART -1
O1    5    0.238571    1.163244    0.014558    10.40000    0.05536    0.07775 =
         0.05596   -0.02912    0.04482   -0.02434
H1A   2    0.238143    1.191192   -0.046461    10.40000   -1.50000
H1B   2    0.254690    1.268467    0.060396    10.40000   -1.50000

PART 0
N6    4    0.378714    1.000000    0.418839    10.50000    0.04492    0.00872 =
         0.01663    0.00000    0.01156    0.00000
N7    4    0.273294    1.000000    0.439009    10.50000    0.03974    0.06194 =
         0.04918    0.00000    0.03427    0.00000
N8    4    0.168880    1.000000    0.120206    10.50000    0.04905    0.06489 =
         0.04357    0.00000    0.02848    0.00000
H8A   2    0.142314    1.105315    0.114280    10.50000   -1.50000
H8B   2    0.178336    1.000000    0.068040    10.50000   -1.50000
N5    4    0.482555    0.806344    0.390244    11.00000    0.04000    0.01464 =
         0.02213    0.00007    0.02277   -0.00069
N4    4    0.495768    0.193358    0.091195    11.00000    0.03284    0.01541 =
         0.02827   -0.00144    0.02436    0.00110
N1    4    0.623696    0.000000    0.120884    10.50000    0.05292    0.01749 =
         0.04937    0.00000    0.04279    0.00000
N2    4    0.754994    0.000000    0.159551    10.50000    0.02602    0.08467 =
         0.04425    0.00000    0.02323    0.00000
N3    4    0.804802    0.000000    0.450051    10.50000    0.02888    0.08944 =
         0.03600    0.00000    0.02058    0.00000
H3A   2    0.859200    0.036559    0.498822    10.50000   -1.50000
H3B   2    0.760267    0.000000    0.445890    10.50000   -1.50000
C7    1    0.316978    1.000000    0.298098    10.50000    0.03441    0.03170 =
         0.03772    0.00000    0.02199    0.00000
AFIX  43
H7    2    0.330275    1.000000    0.246935    10.50000   -1.20000
AFIX   0
C8    1    0.231574    1.000000    0.244055    10.50000    0.02386    0.02680 =
         0.03691    0.00000    0.01640    0.00000
C9    1    0.214808    1.000000    0.321637    10.50000    0.02742    0.02685 =
         0.04358    0.00000    0.01930    0.00000
AFIX  43
H9    2    0.157574    1.000000    0.286444    10.50000   -1.20000
AFIX   0
C10   1    0.352017    1.000000    0.481912    10.50000    0.03658    0.04612 =
         0.03516    0.00000    0.02637    0.00000
AFIX  43
H10   2    0.395452    1.000000    0.568932    10.50000   -1.20000
AFIX   0
C6    1    0.480036    0.696996    0.329726    11.00000    0.03247    0.01001 =
         0.02604   -0.00121    0.02093   -0.00405
C5    1    0.491627    0.302224    0.145896    11.00000    0.02678    0.01463 =
         0.02466    0.00459    0.01790    0.00029
C1    1    0.670714    0.000000    0.243742    10.50000    0.04144    0.03108 =
         0.02310    0.00000    0.01986    0.00000
AFIX  43
H1    2    0.642376    0.000000    0.274312    10.50000   -1.20000
AFIX   0
C2    1    0.761139    0.000000    0.330303    10.50000    0.02649    0.03256 =
         0.03265    0.00000    0.01743    0.00000
C3    1    0.799411    0.000000    0.279405    10.50000    0.04859    0.02816 =
         0.03487    0.00000    0.02809    0.00000
AFIX  43
H3    2    0.859352    0.000000    0.333204    10.50000   -1.20000
AFIX   0
C4    1    0.670521    0.000000    0.085659    10.50000    0.03716    0.04914 =
         0.05302    0.00000    0.03476    0.00000
AFIX  43
H4    2    0.639591    0.000000   -0.000272    10.50000   -1.20000
AFIX   0
HKLF 4


REM  mo_rt327_5apmdpth2o_120k_0ma_a.res in C2/m
REM wR2 = 0.2482, GooF = S = 1.110, Restrained GooF = 1.108 for all data
REM R1 = 0.0814 for 2106 Fo > 4sig(Fo) and 0.1431 for all 3046 data
REM 160 parameters refined using 12 restraints

END

WGHT      0.1192     98.3285

REM Highest difference peak  9.896,  deepest hole -7.238,  1-sigma level  0.529
Q1    1   0.5396  0.5000  0.2868  10.50000  0.05    9.90
Q2    1   0.4836  0.5000  0.1746  10.50000  0.05    7.87
Q3    1   0.4854  0.5000  0.2925  10.50000  0.05    5.09
Q4    1   0.5237  0.3766  0.2366  11.00000  0.05    4.10
Q5    1   0.5361  0.3822  0.3199  11.00000  0.05    2.86
;
_shelx_res_checksum              78687
_olex2_submission_special_instructions 'No special instructions were received'
####################################################################### 
# 
# This file contains crystal structure data downloaded from the 
# Cambridge Structural Database (CSD) hosted by the Cambridge 
# Crystallographic Data Centre (CCDC).
# 
# Full information about CCDC data access policies and citation 
# guidelines are available at http://www.ccdc.cam.ac.uk/access/V1 
# 
# Audit and citation data items may have been added by the CCDC. 
# Please retain this information to preserve the provenance of 
# this file and to allow appropriate attribution of the data. 
# 
#######################################################################

data_rt235_fe5apympd_120k_0m
_database_code_depnum_ccdc_archive 'CCDC 2018380'
loop_
_audit_author_name
_audit_author_address
'Carlos Bartual-Murgui'
;Universitat de Valencia
Spain
;
_audit_update_record             
;
2020-09-17 deposited with the CCDC.	2020-09-22 downloaded from the CCDC.
;
# start Validation Reply Form
_vrf_PLAT342_rt235_fe5apympd_120k_0m 
;
PROBLEM: Low Bond Precision on  C-C Bonds ...............      0.025 Ang.
RESPONSE: The crystal can be damaged during the dehydration process. Nevertheless, this has not represented a problem to obtain good quality  structural data. 
;
_vrf_PLAT971_rt235_fe5apympd_120k_0m 
;
PROBLEM: Check Calcd Resid. Dens.  0.79A   From Pd1             3.05 eA-3
RESPONSE: The residual electronic density may be due to the strong absorption of the Pd metal, the deterioration of the crystal during the SCO process. 
;
# Added during the CSD deposition process: Thursday 17 September 2020 12:29 PM
# end Validation Reply Form

_audit_creation_date             2020-09-09
_audit_creation_method           
;
Olex2 1.3
(compiled 2020.07.31 svn.rc2a77460 for OlexSys, GUI svn.r6145)
;
_shelx_SHELXL_version_number     2018/3
_chemical_name_common            ?
_chemical_name_systematic        ?
_chemical_formula_moiety         'C12 H9 Fe N10 Pd, H3 O'
_chemical_formula_sum            'C12 H12 Fe N10 O Pd'
_chemical_formula_weight         474.57
_chemical_melting_point          ?
loop_
_atom_type_symbol
_atom_type_description
_atom_type_scat_dispersion_real
_atom_type_scat_dispersion_imag
_atom_type_scat_source
C C 0.0033 0.0016 'International Tables Vol C Tables 4.2.6.8 and 6.1.1.4'
H H 0.0000 0.0000 'International Tables Vol C Tables 4.2.6.8 and 6.1.1.4'
Fe Fe 0.3463 0.8444 'International Tables Vol C Tables 4.2.6.8 and 6.1.1.4'
N N 0.0061 0.0033 'International Tables Vol C Tables 4.2.6.8 and 6.1.1.4'
O O 0.0106 0.0060 'International Tables Vol C Tables 4.2.6.8 and 6.1.1.4'
Pd Pd -0.9988 1.0072 'International Tables Vol C Tables 4.2.6.8 and 6.1.1.4'

_shelx_space_group_comment       
;
The symmetry employed for this shelxl refinement is uniquely defined
by the following loop, which should always be used as a source of
symmetry information in preference to the above space-group names.
They are only intended as comments.
;
_space_group_crystal_system      monoclinic
_space_group_IT_number           12
_space_group_name_H-M_alt        'C 1 2/m 1'
_space_group_name_Hall           '-C 2y'
loop_
_space_group_symop_operation_xyz
'x, y, z'
'-x, y, -z'
'x+1/2, y+1/2, z'
'-x+1/2, y+1/2, -z'
'-x, -y, -z'
'x, -y, z'
'-x+1/2, -y+1/2, -z'
'x+1/2, -y+1/2, z'

_cell_length_a                   21.092(3)
_cell_length_b                   7.0553(10)
_cell_length_c                   14.535(2)
_cell_angle_alpha                90
_cell_angle_beta                 131.372(4)
_cell_angle_gamma                90
_cell_volume                     1623.1(4)
_cell_formula_units_Z            4
_cell_measurement_reflns_used    3191
_cell_measurement_temperature    120.02
_cell_measurement_theta_max      29.08
_cell_measurement_theta_min      2.57
_shelx_estimated_absorpt_T_max   0.905
_shelx_estimated_absorpt_T_min   0.687
_exptl_absorpt_coefficient_mu    2.027
_exptl_absorpt_correction_T_max  0.7458
_exptl_absorpt_correction_T_min  0.5197
_exptl_absorpt_correction_type   multi-scan
_exptl_absorpt_process_details   
'SADABS-2016/2 (Bruker,2016/2) was used for absorption correction. wR2(int) was 0.1101 before and 0.0706 after correction. The Ratio of minimum to maximum transmission is 0.6968. The \l/2 correction factor is Not present.'
_exptl_absorpt_special_details   ?
_exptl_crystal_colour            red
_exptl_crystal_colour_primary    red
_exptl_crystal_density_diffrn    1.942
_exptl_crystal_density_meas      ?
_exptl_crystal_density_method    ?
_exptl_crystal_description       plate
_exptl_crystal_F_000             936
_exptl_crystal_size_max          0.2
_exptl_crystal_size_mid          0.15
_exptl_crystal_size_min          0.05
_exptl_transmission_factor_max   ?
_exptl_transmission_factor_min   ?
_diffrn_reflns_av_R_equivalents  0.0680
_diffrn_reflns_av_unetI/netI     0.0624
_diffrn_reflns_Laue_measured_fraction_full 0.998
_diffrn_reflns_Laue_measured_fraction_max 0.949
_diffrn_reflns_limit_h_max       28
_diffrn_reflns_limit_h_min       -27
_diffrn_reflns_limit_k_max       8
_diffrn_reflns_limit_k_min       -9
_diffrn_reflns_limit_l_max       19
_diffrn_reflns_limit_l_min       -19
_diffrn_reflns_number            9420
_diffrn_reflns_point_group_measured_fraction_full 0.998
_diffrn_reflns_point_group_measured_fraction_max 0.949
_diffrn_reflns_theta_full        25.242
_diffrn_reflns_theta_max         29.259
_diffrn_reflns_theta_min         2.574
_diffrn_ambient_temperature      120.02
_diffrn_detector_area_resol_mean ?
_diffrn_measured_fraction_theta_full 0.998
_diffrn_measured_fraction_theta_max 0.949
_diffrn_measurement_device_type  'Bruker APEX-II CCD'
_diffrn_measurement_method       '\f and \w scans'
_diffrn_radiation_type           MoK\a
_diffrn_radiation_wavelength     0.71073
_diffrn_source                   ?
_diffrn_source_current           1.4
_diffrn_source_power             0.07
_diffrn_source_voltage           50.0
_diffrn_standards_number         0
_reflns_Friedel_coverage         0.000
_reflns_Friedel_fraction_full    .
_reflns_Friedel_fraction_max     .
_reflns_number_gt                1699
_reflns_number_total             2266
_reflns_special_details          
;
 Reflections were merged by SHELXL according to the crystal
 class for the calculation of statistics and refinement.
 
 _reflns_Friedel_fraction is defined as the number of unique
 Friedel pairs measured divided by the number that would be
 possible theoretically, ignoring centric projections and
 systematic absences.
;
_reflns_threshold_expression     'I > 2\s(I)'
_computing_cell_refinement       'SAINT V8.38A (?, 2016)'
_computing_data_collection       ?
_computing_data_reduction        'SAINT V8.38A (?, 2016)'
_computing_molecular_graphics    'Olex2 1.3 (Dolomanov et al., 2009)'
_computing_publication_material  'Olex2 1.3 (Dolomanov et al., 2009)'
_computing_structure_refinement  'SHELXL 2018/3 (Sheldrick, 2015)'
_computing_structure_solution    'SHELXT 2014/5 (Sheldrick, 2014)'
_refine_diff_density_max         3.606
_refine_diff_density_min         -2.305
_refine_diff_density_rms         0.275
_refine_ls_extinction_coef       .
_refine_ls_extinction_method     none
_refine_ls_goodness_of_fit_ref   1.045
_refine_ls_hydrogen_treatment    mixed
_refine_ls_matrix_type           full
_refine_ls_number_parameters     154
_refine_ls_number_reflns         2266
_refine_ls_number_restraints     11
_refine_ls_R_factor_all          0.1047
_refine_ls_R_factor_gt           0.0654
_refine_ls_restrained_S_all      1.042
_refine_ls_shift/su_max          0.005
_refine_ls_shift/su_mean         0.000
_refine_ls_structure_factor_coef Fsqd
_refine_ls_weighting_details     
'w=1/[\s^2^(Fo^2^)+(0.0176P)^2^+78.1367P] where P=(Fo^2^+2Fc^2^)/3'
_refine_ls_weighting_scheme      calc
_refine_ls_wR_factor_gt          0.1332
_refine_ls_wR_factor_ref         0.1647
_refine_special_details          ?
_olex2_refinement_description    
;
1. Fixed Uiso
 At 1.2 times of:
  All C(H) groups, All O(H,H) groups
 At 1.5 times of:
  All N(H,H) groups
2. Restrained distances
 H8A-N8
 0.9 with sigma of 0.0001
 O1-H1B
 0.9 with sigma of 0.0001
 H1A-O1
 0.9 with sigma of 0.0001
 N8-H8B
 0.9 with sigma of 0.0001
 H3A-N3
 0.9 with sigma of 0.0001
 N3-H3B
 0.9 with sigma of 0.0001
 H1A-H1B
 1.45 with sigma of 0.0001
 N2_$3-H1B
 2 with sigma of 0.0001
 H8A-H8B
 1.5 with sigma of 0.0001
 H3A-H3B
 1.5 with sigma of 0.0001
 N7_$1-H3B_$2
 2.2 with sigma of 0.0001
3. Others
 Fixed Sof: H3B(0.5) O1(0.5) H1B(0.5)
4.a Aromatic/amide H refined with riding coordinates:
 C1(H1), C4(H4), C7(H7), C9(H9), C10(H10)
;
_atom_sites_solution_hydrogens   mixed
_atom_sites_solution_primary     dual
_atom_sites_solution_secondary   ?
loop_
_atom_site_label
_atom_site_type_symbol
_atom_site_fract_x
_atom_site_fract_y
_atom_site_fract_z
_atom_site_U_iso_or_equiv
_atom_site_adp_type
_atom_site_occupancy
_atom_site_site_symmetry_order
_atom_site_calc_flag
_atom_site_refinement_flags_posn
_atom_site_refinement_flags_adp
_atom_site_refinement_flags_occupancy
_atom_site_disorder_assembly
_atom_site_disorder_group
Pd1 Pd 0.48360(5) 0.500000 0.73519(7) 0.0178(2) Uani 1 2 d S T P . .
Fe1 Fe 0.500000 0.000000 0.500000 0.0160(4) Uani 1 4 d S T P . .
Fe2 Fe 0.500000 1.000000 1.000000 0.0151(4) Uani 1 4 d S T P . .
N1 N 0.3739(6) 0.000000 0.3762(8) 0.0229(19) Uani 1 2 d S T P . .
N2 N 0.24513(19) 0.000000 0.3392(2) 0.053(4) Uani 1 2 d S T P . .
N3 N 0.19562(11) 0.000000 0.0507(2) 0.045(3) Uani 1 2 d DS T P . .
H3A H 0.13882(10) 0.000000 -0.0067(3) 0.067 Uiso 1 2 d DS U P . .
H3B H 0.21985(10) 0.0572(8) 0.02530(18) 0.067 Uiso 0.5 1 d D U P . .
N4 N 0.4975(4) 0.1934(9) 0.5927(5) 0.0173(12) Uani 1 1 d . . . . .
N5 N 0.4813(4) 0.8065(8) 0.8899(5) 0.0190(12) Uani 1 1 d . . . . .
N6 N 0.3766(6) 1.000000 0.9167(9) 0.025(2) Uani 1 2 d S T P . .
N7 N 0.27357(16) 1.000000 0.9400(2) 0.039(3) Uani 1 2 d S T P . .
N8 N 0.16790(9) 1.000000 0.61972(14) 0.058(4) Uani 1 2 d DS T P . .
H8A H 0.11408(10) 1.000000 0.5881(2) 0.087 Uiso 1 2 d DS U P . .
H8B H 0.17192(12) 1.000000 0.56181(17) 0.087 Uiso 1 2 d DS U P . .
C1 C 0.3295(8) 0.000000 0.2565(11) 0.027(2) Uani 1 2 d S T P . .
H1 H 0.358312 0.000000 0.226788 0.033 Uiso 1 2 calc R U P . .
C2 C 0.2393(7) 0.000000 0.1708(11) 0.026(2) Uani 1 2 d S T P . .
C3 C 0.1991(8) 0.000000 0.2173(12) 0.033(3) Uani 1 2 d S T P . .
C4 C 0.3294(8) 0.000000 0.4118(12) 0.036(3) Uani 1 2 d S T P . .
H4 H 0.360891 0.000000 0.497665 0.043 Uiso 1 2 calc R U P . .
C5 C 0.4928(4) 0.3021(10) 0.6465(6) 0.0146(13) Uani 1 1 d . . . . .
C6 C 0.4789(4) 0.6977(10) 0.8294(6) 0.0166(13) Uani 1 1 d . . . . .
C7 C 0.3161(8) 1.000000 0.7982(11) 0.032(3) Uani 1 2 d S T P . .
H7 H 0.330141 1.000000 0.748089 0.038 Uiso 1 2 calc R U P . .
C8 C 0.2296(7) 1.000000 0.7414(11) 0.029(2) Uani 1 2 d S T P . .
C9 C 0.2132(8) 1.000000 0.8209(11) 0.032(3) Uani 1 2 d S T P . .
H9 H 0.156189 1.000000 0.786638 0.038 Uiso 1 2 calc R U P . .
C10 C 0.3542(8) 1.000000 0.9850(12) 0.031(3) Uani 1 2 d S T P . .
H10 H 0.398517 1.000000 1.071628 0.038 Uiso 1 2 calc R U P . .
O1 O 0.2677(2) 0.3646(6) 0.49390(19) 0.072(5) Uiso 0.5 1 d D . P A -1
H1A H 0.2283(2) 0.2742(5) 0.4645(4) 0.087 Uiso 1 1 d D U . . .
H1B H 0.28739(17) 0.3969(6) 0.56875(17) 0.087 Uiso 0.5 1 d D U P . .

loop_
_atom_site_aniso_label
_atom_site_aniso_U_11
_atom_site_aniso_U_22
_atom_site_aniso_U_33
_atom_site_aniso_U_23
_atom_site_aniso_U_13
_atom_site_aniso_U_12
Pd1 0.0252(4) 0.0136(4) 0.0202(4) 0.000 0.0173(3) 0.000
Fe1 0.0309(12) 0.0077(9) 0.0202(10) 0.000 0.0215(10) 0.000
Fe2 0.0292(11) 0.0062(9) 0.0193(9) 0.000 0.0200(9) 0.000
N1 0.026(5) 0.019(5) 0.019(4) 0.000 0.013(4) 0.000
N2 0.035(7) 0.096(12) 0.036(6) 0.000 0.027(6) 0.000
N3 0.039(7) 0.066(9) 0.035(6) 0.000 0.026(6) 0.000
N4 0.021(3) 0.015(3) 0.021(3) 0.001(2) 0.016(3) 0.001(2)
N5 0.029(3) 0.010(3) 0.021(3) -0.001(2) 0.018(3) -0.001(2)
N6 0.026(5) 0.013(4) 0.029(5) 0.000 0.015(4) 0.000
N7 0.033(6) 0.052(7) 0.038(6) 0.000 0.026(5) 0.000
N8 0.031(7) 0.102(13) 0.031(6) 0.000 0.017(6) 0.000
C1 0.041(7) 0.021(6) 0.034(6) 0.000 0.031(6) 0.000
C2 0.025(6) 0.024(6) 0.030(6) 0.000 0.019(5) 0.000
C3 0.030(7) 0.034(7) 0.034(6) 0.000 0.021(6) 0.000
C4 0.023(6) 0.060(9) 0.034(7) 0.000 0.023(6) 0.000
C5 0.021(3) 0.012(3) 0.019(3) -0.003(2) 0.017(3) -0.002(2)
C6 0.018(3) 0.012(3) 0.023(3) 0.002(3) 0.015(3) 0.000(2)
C7 0.034(7) 0.024(6) 0.027(6) 0.000 0.016(6) 0.000
C8 0.022(6) 0.031(6) 0.036(6) 0.000 0.019(5) 0.000
C9 0.029(6) 0.022(6) 0.028(6) 0.000 0.012(5) 0.000
C10 0.028(6) 0.040(7) 0.040(7) 0.000 0.028(6) 0.000

_geom_special_details            
;
 All esds (except the esd in the dihedral angle between two l.s. planes)
 are estimated using the full covariance matrix.  The cell esds are taken
 into account individually in the estimation of esds in distances, angles
 and torsion angles; correlations between esds in cell parameters are only
 used when they are defined by crystal symmetry.  An approximate (isotropic)
 treatment of cell esds is used for estimating esds involving l.s. planes.
;
loop_
_geom_bond_atom_site_label_1
_geom_bond_atom_site_label_2
_geom_bond_distance
_geom_bond_site_symmetry_2
_geom_bond_publ_flag
Pd1 C5 1.994(6) 6_565 ?
Pd1 C5 1.994(6) . ?
Pd1 C6 2.003(7) 6_565 ?
Pd1 C6 2.003(7) . ?
Fe1 N1 1.996(9) . ?
Fe1 N1 1.996(9) 5_656 ?
Fe1 N4 1.943(6) 5_656 ?
Fe1 N4 1.943(6) . ?
Fe1 N4 1.943(6) 2_656 ?
Fe1 N4 1.943(6) 6 ?
Fe2 N5 1.935(6) . ?
Fe2 N5 1.935(6) 2_657 ?
Fe2 N5 1.935(6) 5_677 ?
Fe2 N5 1.935(6) 6_575 ?
Fe2 N6 2.019(10) . ?
Fe2 N6 2.019(10) 5_677 ?
N1 C1 1.324(14) . ?
N1 C4 1.339(14) . ?
N2 C3 1.345(13) . ?
N2 C4 1.339(12) . ?
N3 H3A 0.90000(18) . ?
N3 H3B 0.89999(13) 6 ?
N3 H3B 0.90000(13) . ?
N3 C2 1.331(12) . ?
N4 C5 1.146(8) . ?
N5 C6 1.143(9) . ?
N6 C7 1.300(15) . ?
N6 C10 1.351(14) . ?
N7 C9 1.306(12) . ?
N7 C10 1.361(12) . ?
N8 H8A 0.90000(19) . ?
N8 H8B 0.90000(16) . ?
N8 C8 1.334(13) . ?
C1 H1 0.9500 . ?
C1 C2 1.427(16) . ?
C2 C3 1.390(17) . ?
C4 H4 0.9500 . ?
C7 H7 0.9500 . ?
C7 C8 1.422(17) . ?
C8 C9 1.408(17) . ?
C9 H9 0.9500 . ?
C10 H10 0.9500 . ?
O1 H1A 0.90000(15) . ?
O1 H1B 0.90000(17) . ?

loop_
_geom_angle_atom_site_label_1
_geom_angle_atom_site_label_2
_geom_angle_atom_site_label_3
_geom_angle
_geom_angle_site_symmetry_1
_geom_angle_site_symmetry_3
_geom_angle_publ_flag
C5 Pd1 C5 88.9(4) 6_565 . ?
C5 Pd1 C6 177.9(3) 6_565 6_565 ?
C5 Pd1 C6 91.4(3) . 6_565 ?
C5 Pd1 C6 91.4(3) 6_565 . ?
C5 Pd1 C6 177.9(3) . . ?
C6 Pd1 C6 88.3(4) 6_565 . ?
N1 Fe1 N1 180.0 5_656 . ?
N4 Fe1 N1 89.7(3) 5_656 5_656 ?
N4 Fe1 N1 89.7(3) 2_656 5_656 ?
N4 Fe1 N1 90.3(3) 2_656 . ?
N4 Fe1 N1 90.3(3) 5_656 . ?
N4 Fe1 N1 90.3(3) . 5_656 ?
N4 Fe1 N1 90.3(3) 6 5_656 ?
N4 Fe1 N1 89.7(3) 6 . ?
N4 Fe1 N1 89.7(3) . . ?
N4 Fe1 N4 90.8(3) . 2_656 ?
N4 Fe1 N4 89.2(3) . 6 ?
N4 Fe1 N4 89.2(3) 5_656 2_656 ?
N4 Fe1 N4 90.8(3) 5_656 6 ?
N4 Fe1 N4 180.0 . 5_656 ?
N4 Fe1 N4 180.0 6 2_656 ?
N5 Fe2 N5 89.7(3) 5_677 2_657 ?
N5 Fe2 N5 90.3(4) 5_677 6_575 ?
N5 Fe2 N5 180.0 6_575 2_657 ?
N5 Fe2 N5 180.0 5_677 . ?
N5 Fe2 N5 89.7(3) 6_575 . ?
N5 Fe2 N5 90.3(4) 2_657 . ?
N5 Fe2 N6 88.5(3) 6_575 5_677 ?
N5 Fe2 N6 88.5(3) 2_657 . ?
N5 Fe2 N6 91.5(3) 2_657 5_677 ?
N5 Fe2 N6 91.5(3) 5_677 5_677 ?
N5 Fe2 N6 91.5(3) . . ?
N5 Fe2 N6 91.5(3) 6_575 . ?
N5 Fe2 N6 88.5(3) 5_677 . ?
N5 Fe2 N6 88.5(3) . 5_677 ?
N6 Fe2 N6 180.0 . 5_677 ?
C1 N1 Fe1 123.3(8) . . ?
C1 N1 C4 116.1(10) . . ?
C4 N1 Fe1 120.6(8) . . ?
C4 N2 C3 117.6(8) . . ?
H3A N3 H3B 112.89(2) . . ?
H3A N3 H3B 112.88(2) . 6 ?
H3B N3 H3B 53.3(8) . 6 ?
C2 N3 H3A 124.0(5) . . ?
C2 N3 H3B 116.7(5) . . ?
C2 N3 H3B 116.7(5) . 6 ?
C5 N4 Fe1 176.4(5) . . ?
C6 N5 Fe2 172.3(6) . . ?
C7 N6 Fe2 122.8(9) . . ?
C7 N6 C10 117.4(11) . . ?
C10 N6 Fe2 119.8(8) . . ?
C9 N7 C10 116.8(8) . . ?
H8A N8 H8B 112.89(2) . . ?
C8 N8 H8A 118.2(5) . . ?
C8 N8 H8B 128.9(5) . . ?
N1 C1 H1 119.2 . . ?
N1 C1 C2 121.6(10) . . ?
C2 C1 H1 119.2 . . ?
N3 C2 C1 120.8(9) . . ?
N3 C2 C3 121.5(10) . . ?
C3 C2 C1 117.7(11) . . ?
N2 C3 C2 120.0(11) . . ?
N1 C4 N2 126.9(11) . . ?
N1 C4 H4 116.5 . . ?
N2 C4 H4 116.5 . . ?
N4 C5 Pd1 177.5(6) . . ?
N5 C6 Pd1 175.5(7) . . ?
N6 C7 H7 119.1 . . ?
N6 C7 C8 121.8(12) . . ?
C8 C7 H7 119.1 . . ?
N8 C8 C7 121.5(10) . . ?
N8 C8 C9 122.3(10) . . ?
C9 C8 C7 116.2(11) . . ?
N7 C9 C8 122.3(11) . . ?
N7 C9 H9 118.8 . . ?
C8 C9 H9 118.8 . . ?
N6 C10 N7 125.4(11) . . ?
N6 C10 H10 117.3 . . ?
N7 C10 H10 117.3 . . ?
H1A O1 H1B 107.328(18) . . ?

loop_
_geom_torsion_atom_site_label_1
_geom_torsion_atom_site_label_2
_geom_torsion_atom_site_label_3
_geom_torsion_atom_site_label_4
_geom_torsion
_geom_torsion_site_symmetry_1
_geom_torsion_site_symmetry_2
_geom_torsion_site_symmetry_3
_geom_torsion_site_symmetry_4
_geom_torsion_publ_flag
Fe1 N1 C1 C2 180.000(2) . . . . ?
Fe1 N1 C4 N2 180.000(2) . . . . ?
Fe2 N6 C7 C8 180.000(6) . . . . ?
Fe2 N6 C10 N7 180.000(4) . . . . ?
N1 C1 C2 N3 180.000(3) . . . . ?
N1 C1 C2 C3 0.000(3) . . . . ?
N3 C2 C3 N2 180.000(1) . . . . ?
N6 C7 C8 N8 180.000(7) . . . . ?
N6 C7 C8 C9 0.000(9) . . . . ?
N8 C8 C9 N7 180.000(5) . . . . ?
C1 N1 C4 N2 0.000(2) . . . . ?
C1 C2 C3 N2 0.000(2) . . . . ?
C3 N2 C4 N1 0.000(4) . . . . ?
C4 N1 C1 C2 0.000(3) . . . . ?
C4 N2 C3 C2 0.000(2) . . . . ?
C7 N6 C10 N7 0.000(9) . . . . ?
C7 C8 C9 N7 0.000(7) . . . . ?
C9 N7 C10 N6 0.000(6) . . . . ?
C10 N6 C7 C8 0.000(9) . . . . ?
C10 N7 C9 C8 0.000(8) . . . . ?

_shelx_res_file                  
;
TITL rt235_fe5apympd_120k_0m_a.res in C2/m
    rt235_fe5apympd_120k_0m.res
    created by SHELXL-2018/3 at 02:12:12 on 09-Sep-2020
REM Old TITL RT235_Fe5apymPd_120K_0m in C2/m
REM SHELXT solution in C2/m
REM R1 0.103, Rweak 0.005, Alpha 0.051, Orientation as input
REM Formula found by SHELXT: C12 N12 Fe Pd
CELL 0.71073 21.0919 7.0553 14.5346 90 131.372 90
ZERR 4 0.0032 0.001 0.002 0 0.004 0
LATT 7
SYMM -X,+Y,-Z
SFAC C H Fe N O Pd
UNIT 48 48 4 40 4 4
EQIV $1 +X,1-Y,+Z
EQIV $2 +X,-Y,1+Z
EQIV $3 0.5-X,0.5-Y,1-Z
DFIX 0.9 0.0001 H8a N8
DFIX 0.9 0.0001 O1 H1b
DANG 1.45 0.0001 H1a H1b
DFIX 0.9 0.0001 H1a O1
DANG 2 0.0001 N2_$3 H1b
DANG 1.5 0.0001 H8a H8b
DFIX 0.9 0.0001 N8 H8b
DANG 1.5 0.0001 H3a H3b
DFIX 0.9 0.0001 H3a N3
DFIX 0.9 0.0001 N3 H3b
DANG 2.2 0.0001 N7_$1 H3b_$2

L.S. 50
PLAN  60
SIZE 0.05 0.15 0.2
TEMP -153.13
CONF
list 4
MORE -1
BOND $H
fmap 2
acta
REM <olex2.extras>
REM <HklSrc "%.\\RT235_Fe5apymPd_120K_0m.hkl">
REM </olex2.extras>

WGHT    0.017600   78.136696
FVAR       0.23035
PD1   6    0.483597    0.500000    0.735191    10.50000    0.02522    0.01359 =
         0.02017    0.00000    0.01733    0.00000
FE1   3    0.500000    0.000000    0.500000    10.25000    0.03094    0.00774 =
         0.02019    0.00000    0.02148    0.00000
FE2   3    0.500000    1.000000    1.000000    10.25000    0.02916    0.00625 =
         0.01934    0.00000    0.02001    0.00000
N1    4    0.373896    0.000000    0.376218    10.50000    0.02623    0.01933 =
         0.01864    0.00000    0.01294    0.00000
N2    4    0.245126    0.000000    0.339249    10.50000    0.03487    0.09565 =
         0.03629    0.00000    0.02737    0.00000
N3    4    0.195615    0.000000    0.050696    10.50000    0.03893    0.06605 =
         0.03473    0.00000    0.02646    0.00000
H3A   2    0.138817    0.000000   -0.006688    10.50000   -1.50000
H3B   2    0.219852    0.057222    0.025299    10.50000   -1.50000
N4    4    0.497493    0.193436    0.592740    11.00000    0.02130    0.01544 =
         0.02096    0.00076    0.01638    0.00060
N5    4    0.481265    0.806550    0.889893    11.00000    0.02888    0.01016 =
         0.02121   -0.00095    0.01798   -0.00072
N6    4    0.376585    1.000000    0.916725    10.50000    0.02616    0.01264 =
         0.02856    0.00000    0.01490    0.00000
N7    4    0.273575    1.000000    0.940018    10.50000    0.03316    0.05171 =
         0.03785    0.00000    0.02608    0.00000
N8    4    0.167901    1.000000    0.619723    10.50000    0.03149    0.10219 =
         0.03071    0.00000    0.01672    0.00000
H8A   2    0.114085    1.000000    0.588097    10.50000   -1.50000
H8B   2    0.171917    1.000000    0.561808    10.50000   -1.50000
C1    1    0.329479    0.000000    0.256459    10.50000    0.04070    0.02130 =
         0.03375    0.00000    0.03062    0.00000
AFIX  43
H1    2    0.358312    0.000000    0.226788    10.50000   -1.20000
AFIX   0
C2    1    0.239308    0.000000    0.170823    10.50000    0.02472    0.02431 =
         0.03027    0.00000    0.01882    0.00000
C3    1    0.199143    0.000000    0.217312    10.50000    0.03046    0.03383 =
         0.03420    0.00000    0.02063    0.00000
C4    1    0.329369    0.000000    0.411809    10.50000    0.02335    0.05958 =
         0.03444    0.00000    0.02287    0.00000
AFIX  43
H4    2    0.360891    0.000000    0.497665    10.50000   -1.20000
AFIX   0
C5    1    0.492770    0.302145    0.646525    11.00000    0.02143    0.01180 =
         0.01935   -0.00295    0.01715   -0.00173
C6    1    0.478889    0.697686    0.829441    11.00000    0.01801    0.01216 =
         0.02341    0.00172    0.01536    0.00026
C7    1    0.316112    1.000000    0.798183    10.50000    0.03403    0.02379 =
         0.02707    0.00000    0.01557    0.00000
AFIX  43
H7    2    0.330141    1.000000    0.748089    10.50000   -1.20000
AFIX   0
C8    1    0.229590    1.000000    0.741429    10.50000    0.02198    0.03067 =
         0.03571    0.00000    0.01910    0.00000
C9    1    0.213203    1.000000    0.820894    10.50000    0.02906    0.02163 =
         0.02849    0.00000    0.01202    0.00000
AFIX  43
H9    2    0.156189    1.000000    0.786638    10.50000   -1.20000
AFIX   0
C10   1    0.354247    1.000000    0.985032    10.50000    0.02803    0.03982 =
         0.04022    0.00000    0.02834    0.00000
AFIX  43
H10   2    0.398517    1.000000    1.071628    10.50000   -1.20000
AFIX   0
PART -1
O1    5    0.267654    0.364624    0.493898    10.50000    0.07211
PART 0
H1A   2    0.228293    0.274182    0.464485    11.00000   -1.20000
H1B   2    0.287386    0.396878    0.568746    10.50000   -1.20000
HKLF 4


REM  rt235_fe5apympd_120k_0m_a.res in C2/m
REM wR2 = 0.1647, GooF = S = 1.045, Restrained GooF = 1.042 for all data
REM R1 = 0.0654 for 1699 Fo > 4sig(Fo) and 0.1047 for all 2266 data
REM 154 parameters refined using 11 restraints

END

WGHT      0.0175     78.1532

REM Highest difference peak  3.606,  deepest hole -2.305,  1-sigma level  0.275
Q1    1   0.5322  0.5000  0.7786  10.50000  0.05    3.61
Q2    1   0.4715  0.5000  0.6699  10.50000  0.05    1.96
Q3    1   0.4929  0.5000  0.8010  10.50000  0.05    1.85
Q4    1   0.1426  0.0000  0.1786  10.50000  0.05    1.83
Q5    1   0.4983  0.0000  0.4415  10.50000  0.05    1.51
Q6    1   0.5414  0.6178  0.8183  11.00000  0.05    1.50
Q7    1   0.5358  0.3933  0.7412  11.00000  0.05    1.43
Q8    1   0.3211  1.0000  0.9099  10.50000  0.05    1.27
Q9    1   0.2845  0.0000  0.1290  10.50000  0.05    1.14
Q10   1   0.4562  1.0000  0.8191  10.50000  0.05    1.10
Q11   1   0.4503  0.3815  0.6411  11.00000  0.05    1.09
Q12   1   0.5126  1.0000  1.0686  10.50000  0.05    1.07
Q13   1   0.4203  0.4356  0.7193  11.00000  0.05    1.02
Q14   1   0.4991  0.7661  0.9624  11.00000  0.05    1.02
Q15   1   0.4871  0.6396  0.8003  11.00000  0.05    1.01
Q16   1   0.5636  0.9080  1.0871  11.00000  0.05    0.96
Q17   1   0.4203  0.4174  0.6505  11.00000  0.05    0.95
Q18   1   0.1808  1.0000  0.7078  10.50000  0.05    0.94
Q19   1   0.4599  0.0000  0.4629  10.50000  0.05    0.92
Q20   1   0.3719  1.0000  0.8072  10.50000  0.05    0.91
Q21   1   0.3836  1.1695  1.0281  11.00000  0.05    0.90
Q22   1   0.3450  1.0000  0.7087  10.50000  0.05    0.88
Q23   1   0.5110  1.0000  1.2015  10.50000  0.05    0.87
Q24   1   0.0925  1.0619  0.6915  11.00000  0.05    0.82
Q25   1   0.4827  0.8891  0.9176  11.00000  0.05    0.81
Q26   1   0.4490  0.5000  0.8429  10.50000  0.05    0.80
Q27   1   0.4404  0.1017  0.3970  11.00000  0.05    0.80
Q28   1   0.2635  0.0000  0.2718  10.50000  0.05    0.78
Q29   1   0.2153  1.0000  0.5910  10.50000  0.05    0.78
Q30   1   0.4143  1.1492  1.0092  11.00000  0.05    0.78
Q31   1   0.1289  0.0000  0.0571  10.50000  0.05    0.77
Q32   1   0.5000  0.2305  0.5000  10.50000  0.05    0.76
Q33   1   0.0503  1.0000  0.5579  10.50000  0.05    0.76
Q34   1   0.4346  0.0000  0.3161  10.50000  0.05    0.75
Q35   1   0.5000  0.9076  1.0000  10.50000  0.05    0.75
Q36   1   0.4687  0.1556  0.5123  11.00000  0.05    0.75
Q37   1   0.4634  0.0652  0.7118  11.00000  0.05    0.75
Q38   1   0.3704  0.4161  0.6888  11.00000  0.05    0.74
Q39   1   0.5562  0.2482  0.7995  11.00000  0.05    0.74
Q40   1   0.5230  0.2747  0.6426  11.00000  0.05    0.74
Q41   1   0.3097  1.0537  0.6391  11.00000  0.05    0.74
Q42   1   0.5439  0.3765  0.6794  11.00000  0.05    0.74
Q43   1   0.3221  0.0626  0.1275  11.00000  0.05    0.74
Q44   1   0.3440  0.5000  0.6521  10.50000  0.05    0.73
Q45   1   0.4337  0.5000  0.7560  10.50000  0.05    0.73
Q46   1   0.4033  0.0000  0.3270  10.50000  0.05    0.72
Q47   1   0.4155  0.1871  0.4768  11.00000  0.05    0.72
Q48   1   0.1835  0.0000  0.3317  10.50000  0.05    0.72
Q49   1   0.3540  1.0000  1.1157  10.50000  0.05    0.71
Q50   1   0.4274  0.0899  0.4369  11.00000  0.05    0.71
Q51   1   0.0743  0.0000  0.0580  10.50000  0.05    0.70
Q52   1   0.4685  0.2988  0.7101  11.00000  0.05    0.70
Q53   1   0.3626  1.0530  0.8611  11.00000  0.05    0.70
Q54   1   0.5000 -0.0843  0.5000  10.50000  0.05    0.70
Q55   1   0.2065  1.0467  0.7660  11.00000  0.05    0.69
Q56   1   0.3199  0.0000  0.3140  10.50000  0.05    0.69
Q57   1   0.4135  1.0000  0.8094  10.50000  0.05    0.68
Q58   1   0.5292  0.0000  0.4461  10.50000  0.05    0.68
Q59   1   0.3867  0.5000  0.7438  10.50000  0.05    0.68
Q60   1   0.2699  1.0000  0.8247  10.50000  0.05    0.68
;
_shelx_res_checksum              82819
_olex2_submission_special_instructions 'No special instructions were received'
####################################################################### 
# 
# This file contains crystal structure data downloaded from the 
# Cambridge Structural Database (CSD) hosted by the Cambridge 
# Crystallographic Data Centre (CCDC).
# 
# Full information about CCDC data access policies and citation 
# guidelines are available at http://www.ccdc.cam.ac.uk/access/V1 
# 
# Audit and citation data items may have been added by the CCDC. 
# Please retain this information to preserve the provenance of 
# this file and to allow appropriate attribution of the data. 
# 
#######################################################################

data_rt235_fe5apympd_260k_0ma_a
_database_code_depnum_ccdc_archive 'CCDC 2018384'
loop_
_audit_author_name
_audit_author_address
'Carlos Bartual-Murgui'
;Universitat de Valencia
Spain
;
_audit_update_record             
;
2020-09-17 deposited with the CCDC.	2020-09-22 downloaded from the CCDC.
;
# start Validation Reply Form
_vrf_PLAT934_rt235_fe5apympd_260k_0ma_a 
;
PROBLEM: Number of (Iobs-Icalc)/Sigma(W) > 10 Outliers ..          3 Check
RESPONSE: his alerts arises from 4 slighly disagreeable reflections in our refinements which were not omitted as we believe that the difference between I(obs) and I(calc) was not two large.
;
# Added during the CSD deposition process: Thursday 17 September 2020 12:29 PM
# end Validation Reply Form

_audit_creation_date             2020-09-09
_audit_creation_method           
;
Olex2 1.3
(compiled 2020.07.31 svn.rc2a77460 for OlexSys, GUI svn.r6145)
;
_shelx_SHELXL_version_number     2018/3
_chemical_name_common            ?
_chemical_name_systematic        ?
_chemical_formula_moiety         'C12 H10 Fe N10 Pd, 0.5(H4 O2)'
_chemical_formula_sum            'C12 H12 Fe N10 O Pd'
_chemical_formula_weight         474.57
_chemical_melting_point          ?
loop_
_atom_type_symbol
_atom_type_description
_atom_type_scat_dispersion_real
_atom_type_scat_dispersion_imag
_atom_type_scat_source
C C 0.0033 0.0016 'International Tables Vol C Tables 4.2.6.8 and 6.1.1.4'
H H 0.0000 0.0000 'International Tables Vol C Tables 4.2.6.8 and 6.1.1.4'
Fe Fe 0.3463 0.8444 'International Tables Vol C Tables 4.2.6.8 and 6.1.1.4'
N N 0.0061 0.0033 'International Tables Vol C Tables 4.2.6.8 and 6.1.1.4'
O O 0.0106 0.0060 'International Tables Vol C Tables 4.2.6.8 and 6.1.1.4'
Pd Pd -0.9988 1.0072 'International Tables Vol C Tables 4.2.6.8 and 6.1.1.4'

_shelx_space_group_comment       
;
The symmetry employed for this shelxl refinement is uniquely defined
by the following loop, which should always be used as a source of
symmetry information in preference to the above space-group names.
They are only intended as comments.
;
_space_group_crystal_system      monoclinic
_space_group_IT_number           12
_space_group_name_H-M_alt        'C 1 2/m 1'
_space_group_name_Hall           '-C 2y'
loop_
_space_group_symop_operation_xyz
'x, y, z'
'-x, y, -z'
'x+1/2, y+1/2, z'
'-x+1/2, y+1/2, -z'
'-x, -y, -z'
'x, -y, z'
'-x+1/2, -y+1/2, -z'
'x+1/2, -y+1/2, z'

_cell_length_a                   21.770(3)
_cell_length_b                   7.3679(8)
_cell_length_c                   14.951(3)
_cell_angle_alpha                90
_cell_angle_beta                 131.902(3)
_cell_angle_gamma                90
_cell_volume                     1784.9(5)
_cell_formula_units_Z            4
_cell_measurement_reflns_used    4213
_cell_measurement_temperature    260.0
_cell_measurement_theta_max      29.90
_cell_measurement_theta_min      2.51
_shelx_estimated_absorpt_T_max   0.913
_shelx_estimated_absorpt_T_min   0.709
_exptl_absorpt_coefficient_mu    1.843
_exptl_absorpt_correction_T_max  0.7460
_exptl_absorpt_correction_T_min  0.5592
_exptl_absorpt_correction_type   multi-scan
_exptl_absorpt_process_details   
;
SADABS-2016/2 (Bruker,2016/2) was used for absorption correction.
wR2(int) was 0.1219 before and 0.0714 after correction.
The Ratio of minimum to maximum transmission is 0.7496.
The \l/2 correction factor is Not present.
;
_exptl_absorpt_special_details   ?
_exptl_crystal_colour            yellow
_exptl_crystal_colour_primary    yellow
_exptl_crystal_density_diffrn    1.766
_exptl_crystal_density_meas      ?
_exptl_crystal_density_method    ?
_exptl_crystal_description       plate
_exptl_crystal_F_000             936
_exptl_crystal_size_max          0.2
_exptl_crystal_size_mid          0.15
_exptl_crystal_size_min          0.05
_exptl_transmission_factor_max   ?
_exptl_transmission_factor_min   ?
_diffrn_reflns_av_R_equivalents  0.0555
_diffrn_reflns_av_unetI/netI     0.0472
_diffrn_reflns_Laue_measured_fraction_full 0.996
_diffrn_reflns_Laue_measured_fraction_max 0.962
_diffrn_reflns_limit_h_max       30
_diffrn_reflns_limit_h_min       -30
_diffrn_reflns_limit_k_max       10
_diffrn_reflns_limit_k_min       -10
_diffrn_reflns_limit_l_max       20
_diffrn_reflns_limit_l_min       -20
_diffrn_reflns_number            11544
_diffrn_reflns_point_group_measured_fraction_full 0.996
_diffrn_reflns_point_group_measured_fraction_max 0.962
_diffrn_reflns_theta_full        25.242
_diffrn_reflns_theta_max         29.929
_diffrn_reflns_theta_min         2.514
_diffrn_ambient_temperature      260.0
_diffrn_detector_area_resol_mean ?
_diffrn_measured_fraction_theta_full 0.996
_diffrn_measured_fraction_theta_max 0.962
_diffrn_measurement_device_type  'Bruker APEX-II CCD'
_diffrn_measurement_method       '\f and \w scans'
_diffrn_radiation_type           MoK\a
_diffrn_radiation_wavelength     0.71073
_diffrn_source                   ?
_diffrn_source_current           1.4
_diffrn_source_power             0.07
_diffrn_source_voltage           50.0
_reflns_Friedel_coverage         0.000
_reflns_Friedel_fraction_full    .
_reflns_Friedel_fraction_max     .
_reflns_number_gt                2122
_reflns_number_total             2671
_reflns_special_details          
;
 Reflections were merged by SHELXL according to the crystal
 class for the calculation of statistics and refinement.
 
 _reflns_Friedel_fraction is defined as the number of unique
 Friedel pairs measured divided by the number that would be
 possible theoretically, ignoring centric projections and
 systematic absences.
;
_reflns_threshold_expression     'I > 2\s(I)'
_computing_cell_refinement       'SAINT V8.38A (?, 2016)'
_computing_data_collection       ?
_computing_data_reduction        'SAINT V8.38A (?, 2016)'
_computing_molecular_graphics    'Olex2 1.3 (Dolomanov et al., 2009)'
_computing_publication_material  'Olex2 1.3 (Dolomanov et al., 2009)'
_computing_structure_refinement  'SHELXL 2018/3 (Sheldrick, 2015)'
_computing_structure_solution    'SHELXT 2014/5 (Sheldrick, 2014)'
_refine_diff_density_max         2.340
_refine_diff_density_min         -1.681
_refine_diff_density_rms         0.223
_refine_ls_extinction_coef       .
_refine_ls_extinction_method     none
_refine_ls_goodness_of_fit_ref   1.107
_refine_ls_hydrogen_treatment    mixed
_refine_ls_matrix_type           full
_refine_ls_number_parameters     153
_refine_ls_number_reflns         2671
_refine_ls_number_restraints     10
_refine_ls_R_factor_all          0.0787
_refine_ls_R_factor_gt           0.0526
_refine_ls_restrained_S_all      1.104
_refine_ls_shift/su_max          0.006
_refine_ls_shift/su_mean         0.000
_refine_ls_structure_factor_coef Fsqd
_refine_ls_weighting_details     
'w=1/[\s^2^(Fo^2^)+(0.0674P)^2^+24.3621P] where P=(Fo^2^+2Fc^2^)/3'
_refine_ls_weighting_scheme      calc
_refine_ls_wR_factor_gt          0.1292
_refine_ls_wR_factor_ref         0.1724
_refine_special_details          ?
_olex2_refinement_description    
;
1. Fixed Uiso
 At 1.2 times of:
  All C(H) groups
 At 1.5 times of:
  All N(H,H) groups, All O(H,H) groups
2. Restrained distances
 N3-H3A
 0.9 with sigma of 0.0001
 H8A-N8
 0.9 with sigma of 0.0001
 N8-H8B
 0.9 with sigma of 0.0001
 H1B-O1
 0.9 with sigma of 0.0001
 O1-H1A
 0.9 with sigma of 0.0001
 H3B-N3
 0.9 with sigma of 0.0001
 O1-H8B
 2.2 with sigma of 0.0001
 H8A-H8B
 1.5 with sigma of 0.0001
 H1B-H1A
 1.45 with sigma of 0.0001
 H3B-H3A
 1.5 with sigma of 0.0001
3. Others
 Fixed Sof: H8A(0.5) H8B(0.5) O1(0.5) H1B(0.5)
 Fixed Uiso: O1(0.08)
4.a Aromatic/amide H refined with riding coordinates:
 C10(H10), C1(H1), C9(H9), C7(H7), C4(H4), C3(H3)
;
_atom_sites_solution_hydrogens   mixed
_atom_sites_solution_primary     dual
_atom_sites_solution_secondary   ?
loop_
_atom_site_label
_atom_site_type_symbol
_atom_site_fract_x
_atom_site_fract_y
_atom_site_fract_z
_atom_site_U_iso_or_equiv
_atom_site_adp_type
_atom_site_occupancy
_atom_site_site_symmetry_order
_atom_site_calc_flag
_atom_site_refinement_flags_posn
_atom_site_refinement_flags_adp
_atom_site_refinement_flags_occupancy
_atom_site_disorder_assembly
_atom_site_disorder_group
Pd01 Pd 0.51650(4) 0.500000 0.26458(5) 0.0251(2) Uani 1 2 d S T P . .
Fe2 Fe 0.500000 0.000000 0.000000 0.0247(3) Uani 1 4 d S T P . .
Fe1 Fe 0.500000 1.000000 0.500000 0.0265(3) Uani 1 4 d S T P . .
N4 N 0.5008(3) 0.7955(8) 0.3985(5) 0.0392(12) Uani 1 1 d . . . . .
N5 N 0.5232(3) 0.2044(7) 0.1213(5) 0.0381(11) Uani 1 1 d . . . . .
N6 N 0.3680(5) 0.000000 -0.0862(7) 0.0381(16) Uani 1 2 d S T P . .
C6 C 0.5230(4) 0.3116(8) 0.1775(5) 0.0309(11) Uani 1 1 d . . . . .
N1 N 0.3636(5) 1.000000 0.3652(7) 0.0390(17) Uani 1 2 d S T P . .
C5 C 0.5066(4) 0.6888(8) 0.3484(5) 0.0306(11) Uani 1 1 d . . . . .
N7 N 0.2693(6) 0.000000 -0.0646(10) 0.064(3) Uani 1 2 d S T P . .
N3 N 0.19080(10) 1.000000 0.04633(19) 0.078(4) Uani 1 2 d DS T P . .
H3A H 0.21665(11) 1.000000 0.0182(2) 0.118 Uiso 1 2 d DS U P . .
H3B H 0.13545(9) 1.000000 -0.0126(3) 0.118 Uiso 1 2 d DS U P . .
C2 C 0.2335(6) 1.000000 0.1633(10) 0.046(2) Uani 1 2 d S T P . .
N2 N 0.2384(6) 1.000000 0.3279(10) 0.072(3) Uani 1 2 d S T P . .
C10 C 0.3478(7) 0.000000 -0.0190(10) 0.049(2) Uani 1 2 d S T P . .
H10 H 0.390301 0.000000 0.064167 0.059 Uiso 1 2 calc R U P . .
C1 C 0.3198(6) 1.000000 0.2491(9) 0.042(2) Uani 1 2 d S T P . .
H1 H 0.347797 1.000000 0.221986 0.051 Uiso 1 2 calc R U P . .
C8 C 0.2249(6) 0.000000 -0.2582(10) 0.051(3) Uani 1 2 d S T P . .
C9 C 0.2103(7) 0.000000 -0.1808(11) 0.055(3) Uani 1 2 d S T P . .
H9 H 0.155983 0.000000 -0.213594 0.066 Uiso 1 2 calc R U P . .
C7 C 0.3083(6) 0.000000 -0.2018(9) 0.043(2) Uani 1 2 d S T P . .
H7 H 0.321438 0.000000 -0.249586 0.052 Uiso 1 2 calc R U P . .
C4 C 0.3210(7) 1.000000 0.4016(10) 0.057(3) Uani 1 2 d S T P . .
H4 H 0.351265 1.000000 0.483884 0.068 Uiso 1 2 calc R U P . .
C3 C 0.1952(7) 1.000000 0.2104(11) 0.057(3) Uani 1 2 d S T P . .
H3 H 0.137907 1.000000 0.157752 0.068 Uiso 1 2 calc R U P . .
N8 N 0.16361(12) 0.000000 -0.3776(3) 0.081(4) Uani 1 2 d DS T P . .
H8A H 0.11832(11) 0.0635(5) -0.4062(3) 0.121 Uiso 0.5 1 d D U P . .
H8B H 0.19239(10) 0.0523(8) -0.39412(16) 0.121 Uiso 0.5 1 d D U P . .
O1 O 0.22146(12) 0.1078(4) -0.50697(17) 0.080 Uiso 0.5 1 d D U P . .
H1A H 0.2299(3) 0.000000 -0.5255(4) 0.120 Uiso 1 2 d DS U P . .
H1B H 0.27070(17) 0.1637(4) -0.4551(6) 0.120 Uiso 0.5 1 d D U P . .

loop_
_atom_site_aniso_label
_atom_site_aniso_U_11
_atom_site_aniso_U_22
_atom_site_aniso_U_33
_atom_site_aniso_U_23
_atom_site_aniso_U_13
_atom_site_aniso_U_12
Pd01 0.0397(4) 0.0160(3) 0.0285(3) 0.000 0.0264(3) 0.000
Fe2 0.0393(8) 0.0159(7) 0.0287(7) 0.000 0.0267(7) 0.000
Fe1 0.0444(9) 0.0160(7) 0.0307(8) 0.000 0.0299(7) 0.000
N4 0.052(3) 0.032(3) 0.044(3) -0.002(2) 0.036(3) 0.001(2)
N5 0.054(3) 0.029(3) 0.042(3) -0.004(2) 0.036(3) -0.001(2)
N6 0.040(4) 0.035(4) 0.041(4) 0.000 0.028(3) 0.000
C6 0.042(3) 0.024(3) 0.032(3) 0.000(2) 0.027(2) 0.003(2)
N1 0.048(4) 0.033(4) 0.045(4) 0.000 0.034(4) 0.000
C5 0.044(3) 0.023(3) 0.034(3) -0.002(2) 0.029(3) 0.001(2)
N7 0.047(5) 0.097(9) 0.065(6) 0.000 0.045(5) 0.000
N3 0.043(5) 0.147(12) 0.040(5) 0.000 0.025(4) 0.000
C2 0.036(5) 0.049(6) 0.056(6) 0.000 0.032(5) 0.000
N2 0.052(5) 0.119(11) 0.064(6) 0.000 0.047(5) 0.000
C10 0.048(5) 0.064(7) 0.047(5) 0.000 0.036(5) 0.000
C1 0.050(5) 0.042(5) 0.045(5) 0.000 0.036(5) 0.000
C8 0.035(5) 0.054(6) 0.050(6) 0.000 0.023(5) 0.000
C9 0.034(5) 0.061(7) 0.060(7) 0.000 0.027(5) 0.000
C7 0.054(6) 0.048(6) 0.039(5) 0.000 0.036(5) 0.000
C4 0.057(6) 0.083(9) 0.048(6) 0.000 0.042(5) 0.000
C3 0.054(6) 0.063(8) 0.059(7) 0.000 0.040(6) 0.000
N8 0.051(6) 0.124(11) 0.051(6) 0.000 0.028(5) 0.000

_geom_special_details            
;
 All esds (except the esd in the dihedral angle between two l.s. planes)
 are estimated using the full covariance matrix.  The cell esds are taken
 into account individually in the estimation of esds in distances, angles
 and torsion angles; correlations between esds in cell parameters are only
 used when they are defined by crystal symmetry.  An approximate (isotropic)
 treatment of cell esds is used for estimating esds involving l.s. planes.
;
loop_
_geom_bond_atom_site_label_1
_geom_bond_atom_site_label_2
_geom_bond_distance
_geom_bond_site_symmetry_2
_geom_bond_publ_flag
Pd01 C6 1.973(6) . ?
Pd01 C6 1.973(6) 6_565 ?
Pd01 C5 1.978(6) 6_565 ?
Pd01 C5 1.978(6) . ?
Fe2 N5 2.142(5) 5_655 ?
Fe2 N5 2.142(5) 2_655 ?
Fe2 N5 2.142(5) . ?
Fe2 N5 2.142(5) 6 ?
Fe2 N6 2.230(8) 5_655 ?
Fe2 N6 2.230(8) . ?
Fe1 N4 2.146(5) 5_676 ?
Fe1 N4 2.146(5) 6_575 ?
Fe1 N4 2.146(5) . ?
Fe1 N4 2.146(5) 2_656 ?
Fe1 N1 2.211(8) 5_676 ?
Fe1 N1 2.211(8) . ?
N4 C5 1.150(8) . ?
N5 C6 1.154(8) . ?
N6 C10 1.339(12) . ?
N6 C7 1.295(12) . ?
N1 C1 1.309(12) . ?
N1 C4 1.351(12) . ?
N7 C10 1.351(13) . ?
N7 C9 1.299(16) . ?
N3 H3A 0.90000(15) . ?
N3 H3B 0.90000(15) . ?
N3 C2 1.323(11) . ?
C2 C1 1.399(14) . ?
C2 C3 1.406(15) . ?
N2 C4 1.343(15) . ?
N2 C3 1.327(16) . ?
C10 H10 0.9300 . ?
C1 H1 0.9300 . ?
C8 C9 1.390(16) . ?
C8 C7 1.401(14) . ?
C8 N8 1.335(11) . ?
C9 H9 0.9300 . ?
C7 H7 0.9300 . ?
C4 H4 0.9300 . ?
C3 H3 0.9300 . ?
N8 H8A 0.90004(14) 6 ?
N8 H8A 0.90000(14) . ?
N8 H8B 0.90005(13) 6 ?
N8 H8B 0.90000(14) . ?
O1 O1 1.589(6) 6 ?
O1 H1A 0.90000(14) . ?
O1 H1B 0.90000(13) . ?

loop_
_geom_angle_atom_site_label_1
_geom_angle_atom_site_label_2
_geom_angle_atom_site_label_3
_geom_angle
_geom_angle_site_symmetry_1
_geom_angle_site_symmetry_3
_geom_angle_publ_flag
C6 Pd01 C6 89.4(3) . 6_565 ?
C6 Pd01 C5 178.4(2) 6_565 6_565 ?
C6 Pd01 C5 90.6(2) . 6_565 ?
C6 Pd01 C5 90.6(2) 6_565 . ?
C6 Pd01 C5 178.4(2) . . ?
C5 Pd01 C5 89.4(3) 6_565 . ?
N5 Fe2 N5 90.7(3) 5_655 6 ?
N5 Fe2 N5 180.0 5_655 . ?
N5 Fe2 N5 180.0(3) 6 2_655 ?
N5 Fe2 N5 90.7(3) 2_655 . ?
N5 Fe2 N5 89.3(3) 6 . ?
N5 Fe2 N5 89.3(3) 5_655 2_655 ?
N5 Fe2 N6 91.5(2) 5_655 . ?
N5 Fe2 N6 88.5(2) 2_655 5_655 ?
N5 Fe2 N6 91.5(2) . 5_655 ?
N5 Fe2 N6 91.5(2) 2_655 . ?
N5 Fe2 N6 88.5(2) . . ?
N5 Fe2 N6 91.5(2) 6 5_655 ?
N5 Fe2 N6 88.5(2) 6 . ?
N5 Fe2 N6 88.5(2) 5_655 5_655 ?
N6 Fe2 N6 180.0 5_655 . ?
N4 Fe1 N4 180.0 6_575 2_656 ?
N4 Fe1 N4 89.2(3) 5_676 2_656 ?
N4 Fe1 N4 89.2(3) 6_575 . ?
N4 Fe1 N4 90.8(3) 2_656 . ?
N4 Fe1 N4 180.0 5_676 . ?
N4 Fe1 N4 90.8(3) 5_676 6_575 ?
N4 Fe1 N1 89.8(2) . . ?
N4 Fe1 N1 90.2(2) 2_656 . ?
N4 Fe1 N1 89.8(2) 5_676 5_676 ?
N4 Fe1 N1 89.8(2) 6_575 . ?
N4 Fe1 N1 89.8(2) 2_656 5_676 ?
N4 Fe1 N1 90.2(2) . 5_676 ?
N4 Fe1 N1 90.2(2) 6_575 5_676 ?
N4 Fe1 N1 90.2(2) 5_676 . ?
N1 Fe1 N1 180.0 5_676 . ?
C5 N4 Fe1 175.4(5) . . ?
C6 N5 Fe2 169.5(5) . . ?
C10 N6 Fe2 120.6(7) . . ?
C7 N6 Fe2 121.9(6) . . ?
C7 N6 C10 117.5(9) . . ?
N5 C6 Pd01 176.6(6) . . ?
C1 N1 Fe1 123.6(6) . . ?
C1 N1 C4 116.5(9) . . ?
C4 N1 Fe1 119.9(7) . . ?
N4 C5 Pd01 178.4(6) . . ?
C9 N7 C10 117.6(10) . . ?
H3A N3 H3B 112.89(2) . . ?
C2 N3 H3A 120.7(4) . . ?
C2 N3 H3B 126.4(4) . . ?
N3 C2 C1 122.7(8) . . ?
N3 C2 C3 122.3(9) . . ?
C1 C2 C3 115.0(10) . . ?
C3 N2 C4 117.6(10) . . ?
N6 C10 N7 124.0(10) . . ?
N6 C10 H10 118.0 . . ?
N7 C10 H10 118.0 . . ?
N1 C1 C2 123.9(9) . . ?
N1 C1 H1 118.0 . . ?
C2 C1 H1 118.0 . . ?
C9 C8 C7 115.1(10) . . ?
N8 C8 C9 122.2(9) . . ?
N8 C8 C7 122.8(10) . . ?
N7 C9 C8 122.8(10) . . ?
N7 C9 H9 118.6 . . ?
C8 C9 H9 118.6 . . ?
N6 C7 C8 123.0(9) . . ?
N6 C7 H7 118.5 . . ?
C8 C7 H7 118.5 . . ?
N1 C4 H4 117.6 . . ?
N2 C4 N1 124.9(10) . . ?
N2 C4 H4 117.6 . . ?
C2 C3 H3 119.0 . . ?
N2 C3 C2 122.0(11) . . ?
N2 C3 H3 119.0 . . ?
C8 N8 H8A 115.8(5) . . ?
C8 N8 H8A 115.8(5) . 6 ?
C8 N8 H8B 96.3(5) . 6 ?
C8 N8 H8B 96.3(5) . . ?
H8A N8 H8A 62.6(6) . 6 ?
H8A N8 H8B 146.5(5) . 6 ?
H8A N8 H8B 112.89(2) 6 6 ?
H8A N8 H8B 112.89(2) . . ?
H8B N8 H8A 146.5(5) . 6 ?
H8B N8 H8B 50.7(8) . 6 ?
O1 O1 H1A 28.1(4) 6 . ?
O1 O1 H1B 117.2(3) 6 . ?
H1A O1 H1B 107.328(19) . . ?

loop_
_geom_torsion_atom_site_label_1
_geom_torsion_atom_site_label_2
_geom_torsion_atom_site_label_3
_geom_torsion_atom_site_label_4
_geom_torsion
_geom_torsion_site_symmetry_1
_geom_torsion_site_symmetry_2
_geom_torsion_site_symmetry_3
_geom_torsion_site_symmetry_4
_geom_torsion_publ_flag
Fe2 N6 C10 N7 180.000(1) . . . . ?
Fe2 N6 C7 C8 180.000(1) . . . . ?
Fe1 N1 C1 C2 180.000(2) . . . . ?
Fe1 N1 C4 N2 180.000(2) . . . . ?
N3 C2 C1 N1 180.000(2) . . . . ?
N3 C2 C3 N2 180.000(2) . . . . ?
C10 N6 C7 C8 0.000(2) . . . . ?
C10 N7 C9 C8 0.000(2) . . . . ?
C1 N1 C4 N2 0.000(4) . . . . ?
C1 C2 C3 N2 0.000(3) . . . . ?
C9 N7 C10 N6 0.000(1) . . . . ?
C9 C8 C7 N6 0.000(2) . . . . ?
C7 N6 C10 N7 0.000(1) . . . . ?
C7 C8 C9 N7 0.000(2) . . . . ?
C4 N1 C1 C2 0.000(3) . . . . ?
C4 N2 C3 C2 0.000(3) . . . . ?
C3 C2 C1 N1 0.000(2) . . . . ?
C3 N2 C4 N1 0.000(4) . . . . ?
N8 C8 C9 N7 180.000(2) . . . . ?
N8 C8 C7 N6 180.000(2) . . . . ?

_shelx_res_file                  
;
TITL RT235_Fe5apymPd_260K_0ma_a.res in C2/m
    rt235_fe5apympd_260k_0ma_a.res
    created by SHELXL-2018/3 at 17:44:10 on 09-Sep-2020
CELL 0.71073 21.77 7.3679 14.9511 90 131.902 90
ZERR 4 0.0025 0.0008 0.0032 0 0.003 0
LATT 7
SYMM -X,+Y,-Z
SFAC C H Fe N O Pd
UNIT 48 48 4 40 4 4
DFIX 0.9 0.0001 N3 H3a
DANG 2.2 0.0001 O1 H8b
DFIX 0.9 0.0001 H8a N8
DANG 1.5 0.0001 H8a H8b
DANG 1.45 0.0001 H1b H1a
DFIX 0.9 0.0001 N8 H8b
DFIX 0.9 0.0001 H1b O1
DFIX 0.9 0.0001 O1 H1a
DANG 1.5 0.0001 H3b H3a
DFIX 0.9 0.0001 H3b N3

L.S. 50
PLAN  1 0 0
SIZE 0.05 0.15 0.2
TEMP -13.15
CONF
MORE -1
BOND $H
fmap 2
acta
REM <olex2.extras>
REM <HklSrc "%.\\RT235_Fe5apymPd_260K_0ma_a.hkl">
REM </olex2.extras>

WGHT    0.067400   24.362099
FVAR       0.24385
PD01  6    0.516495    0.500000    0.264578    10.50000    0.03965    0.01599 =
         0.02853    0.00000    0.02639    0.00000
FE2   3    0.500000    0.000000    0.000000    10.25000    0.03934    0.01586 =
         0.02865    0.00000    0.02673    0.00000
FE1   3    0.500000    1.000000    0.500000    10.25000    0.04442    0.01595 =
         0.03069    0.00000    0.02990    0.00000
N4    4    0.500759    0.795506    0.398509    11.00000    0.05181    0.03164 =
         0.04406   -0.00235    0.03612    0.00109
N5    4    0.523175    0.204405    0.121311    11.00000    0.05358    0.02852 =
         0.04188   -0.00412    0.03583   -0.00102
N6    4    0.367974    0.000000   -0.086179    10.50000    0.03978    0.03452 =
         0.04124    0.00000    0.02757    0.00000
C6    1    0.523042    0.311564    0.177455    11.00000    0.04237    0.02355 =
         0.03240   -0.00001    0.02725    0.00316
N1    4    0.363574    1.000000    0.365246    10.50000    0.04752    0.03290 =
         0.04471    0.00000    0.03415    0.00000
C5    1    0.506616    0.688802    0.348430    11.00000    0.04359    0.02285 =
         0.03398   -0.00202    0.02946    0.00068
N7    4    0.269314    0.000000   -0.064642    10.50000    0.04696    0.09672 =
         0.06533    0.00000    0.04478    0.00000
N3    4    0.190796    1.000000    0.046332    10.50000    0.04275    0.14698 =
         0.03987    0.00000    0.02531    0.00000
H3A   2    0.216654    1.000000    0.018201    10.50000   -1.50000
H3B   2    0.135451    1.000000   -0.012587    10.50000   -1.50000
C2    1    0.233513    1.000000    0.163307    10.50000    0.03649    0.04901 =
         0.05620    0.00000    0.03206    0.00000
N2    4    0.238403    1.000000    0.327859    10.50000    0.05195    0.11913 =
         0.06426    0.00000    0.04694    0.00000
C10   1    0.347765    0.000000   -0.018961    10.50000    0.04815    0.06362 =
         0.04727    0.00000    0.03640    0.00000
AFIX  43
H10   2    0.390301    0.000000    0.064167    10.50000   -1.20000
AFIX   0
C1    1    0.319820    1.000000    0.249091    10.50000    0.05050    0.04170 =
         0.04510    0.00000    0.03635    0.00000
AFIX  43
H1    2    0.347797    1.000000    0.221986    10.50000   -1.20000
AFIX   0
C8    1    0.224891    0.000000   -0.258231    10.50000    0.03525    0.05435 =
         0.05009    0.00000    0.02284    0.00000
C9    1    0.210315    0.000000   -0.180812    10.50000    0.03428    0.06091 =
         0.06020    0.00000    0.02705    0.00000
AFIX  43
H9    2    0.155983    0.000000   -0.213594    10.50000   -1.20000
AFIX   0
C7    1    0.308319    0.000000   -0.201787    10.50000    0.05392    0.04783 =
         0.03887    0.00000    0.03566    0.00000
AFIX  43
H7    2    0.321438    0.000000   -0.249586    10.50000   -1.20000
AFIX   0
C4    1    0.321040    1.000000    0.401612    10.50000    0.05704    0.08335 =
         0.04755    0.00000    0.04193    0.00000
AFIX  43
H4    2    0.351265    1.000000    0.483884    10.50000   -1.20000
AFIX   0
C3    1    0.195234    1.000000    0.210449    10.50000    0.05432    0.06331 =
         0.05867    0.00000    0.03994    0.00000
AFIX  43
H3    2    0.137907    1.000000    0.157752    10.50000   -1.20000
AFIX   0
N8    4    0.163608    0.000000   -0.377551    10.50000    0.05145    0.12384 =
         0.05104    0.00000    0.02785    0.00000
H8A   2    0.118324    0.063475   -0.406202    10.50000   -1.50000
H8B   2    0.192385    0.052346   -0.394125    10.50000   -1.50000

O1    5    0.221456    0.107800   -0.506967    10.50000   10.08000
H1A   2    0.229934    0.000000   -0.525499    10.50000   -1.50000
H1B   2    0.270704    0.163720   -0.455128    10.50000   -1.50000
HKLF 4


REM  RT235_Fe5apymPd_260K_0ma_a.res in C2/m
REM wR2 = 0.1724, GooF = S = 1.107, Restrained GooF = 1.104 for all data
REM R1 = 0.0526 for 2122 Fo > 4sig(Fo) and 0.0787 for all 2671 data
REM 153 parameters refined using 10 restraints

END

WGHT      0.0674     24.3682

REM Highest difference peak  2.340,  deepest hole -1.681,  1-sigma level  0.223
Q1    1   0.4621  0.5000  0.2177  10.50000  0.05    2.34
;
_shelx_res_checksum              39748
_olex2_submission_special_instructions 'No special instructions were received'
####################################################################### 
# 
# This file contains crystal structure data downloaded from the 
# Cambridge Structural Database (CSD) hosted by the Cambridge 
# Crystallographic Data Centre (CCDC).
# 
# Full information about CCDC data access policies and citation 
# guidelines are available at http://www.ccdc.cam.ac.uk/access/V1 
# 
# Audit and citation data items may have been added by the CCDC. 
# Please retain this information to preserve the provenance of 
# this file and to allow appropriate attribution of the data. 
# 
#######################################################################

data_mo_rt327_5apdmpth2o_260k_0m
_database_code_depnum_ccdc_archive 'CCDC 2018383'
loop_
_audit_author_name
_audit_author_address
'Carlos Bartual-Murgui'
;Universitat de Valencia
Spain
;
_audit_update_record             
;
2020-09-17 deposited with the CCDC.	2020-09-22 downloaded from the CCDC.
;
# start Validation Reply Form
_vrf_PLAT971_mo_rt327_5apdmpth2o_260k_0m 
;
PROBLEM: Check Calcd Resid. Dens.  0.93A   From Pt1             4.57 eA-3
RESPONSE: The residual electronic density may be due to the strong absorption of the Pt metal and the deterioration of the crystal during the SCO/dehydration/readsorption processes.
;
_vrf_PLAT971_mo_rt327_5apdmpth2o_260k_0m_2 
;
PROBLEM: Check Calcd Resid. Dens.  0.72A   From Pt1             4.11 eA-3
RESPONSE: The residual electronic density may be due to the strong absorption of the Pt metal and the deterioration of the crystal during the SCO/dehydration/readsorption processes.
;
_vrf_PLAT342_mo_rt327_5apdmpth2o_260k_0m 
;
PROBLEM: Low Bond Precision on  C-C Bonds ...............     0.0375 Ang.
RESPONSE: The crystal can be damaged during the SCO process. Nevertheless, this has not represented a problem to obtain good quality  structural data. 
;
_vrf_PLAT971_mo_rt327_5apdmpth2o_260k_0m_3 
;
PROBLEM: Check Calcd Resid. Dens.  0.92A   From Pt1             3.13 eA-3
RESPONSE: The residual electronic density may be due to the strong absorption of the Pt metal and the deterioration of the crystal during the SCO/dehydration/readsorption processes.
;
_vrf_PLAT972_mo_rt327_5apdmpth2o_260k_0m 
;
PROBLEM: Check Calcd Resid. Dens.  0.73A   From Pt1            -3.47 eA-3
RESPONSE: The residual electronic density may be due to the strong absorption of the Pt metal and the deterioration of the crystal during the SCO/dehydration/readsorption processes.
;
_vrf_PLAT972_mo_rt327_5apdmpth2o_260k_0m_2 
;
PROBLEM: Check Calcd Resid. Dens.  0.70A   From Pt1            -3.36 eA-3
RESPONSE: The residual electronic density may be due to the strong absorption of the Pt metal and the deterioration of the crystal during the SCO/dehydration/readsorption processes.
;
_vrf_PLAT972_mo_rt327_5apdmpth2o_260k_0m_3 
;
PROBLEM: Check Calcd Resid. Dens.  0.65A   From Pt1            -2.99 eA-3
RESPONSE: The residual electronic density may be due to the strong absorption of the Pt metal and the deterioration of the crystal during the SCO/dehydration/readsorption processes.
;
# Added during the CSD deposition process: Thursday 17 September 2020 12:29 PM
# end Validation Reply Form

_audit_creation_date             2020-09-09
_audit_creation_method           
;
Olex2 1.3
(compiled 2020.07.31 svn.rc2a77460 for OlexSys, GUI svn.r6145)
;
_shelx_SHELXL_version_number     2018/3
_chemical_name_common            ?
_chemical_name_systematic        ?
_chemical_formula_moiety         'C12 H10 Fe N10 Pt, 0.8(H2 O)'
_chemical_formula_sum            'C12 H11.60 Fe N10 O0.80 Pt'
_chemical_formula_weight         559.65
_chemical_melting_point          ?
loop_
_atom_type_symbol
_atom_type_description
_atom_type_scat_dispersion_real
_atom_type_scat_dispersion_imag
_atom_type_scat_source
C C 0.0033 0.0016 'International Tables Vol C Tables 4.2.6.8 and 6.1.1.4'
H H 0.0000 0.0000 'International Tables Vol C Tables 4.2.6.8 and 6.1.1.4'
Fe Fe 0.3463 0.8444 'International Tables Vol C Tables 4.2.6.8 and 6.1.1.4'
N N 0.0061 0.0033 'International Tables Vol C Tables 4.2.6.8 and 6.1.1.4'
O O 0.0106 0.0060 'International Tables Vol C Tables 4.2.6.8 and 6.1.1.4'
Pt Pt -1.7033 8.3905 'International Tables Vol C Tables 4.2.6.8 and 6.1.1.4'

_shelx_space_group_comment       
;
The symmetry employed for this shelxl refinement is uniquely defined
by the following loop, which should always be used as a source of
symmetry information in preference to the above space-group names.
They are only intended as comments.
;
_space_group_crystal_system      monoclinic
_space_group_IT_number           12
_space_group_name_H-M_alt        'C 1 2/m 1'
_space_group_name_Hall           '-C 2y'
loop_
_space_group_symop_operation_xyz
'x, y, z'
'-x, y, -z'
'x+1/2, y+1/2, z'
'-x+1/2, y+1/2, -z'
'-x, -y, -z'
'x, -y, z'
'-x+1/2, -y+1/2, -z'
'x+1/2, -y+1/2, z'

_cell_length_a                   21.836(2)
_cell_length_b                   7.3747(6)
_cell_length_c                   14.8914(12)
_cell_angle_alpha                90
_cell_angle_beta                 131.952(3)
_cell_angle_gamma                90
_cell_volume                     1783.4(3)
_cell_formula_units_Z            4
_cell_measurement_reflns_used    6099
_cell_measurement_temperature    260.02
_cell_measurement_theta_max      32.19
_cell_measurement_theta_min      2.51
_shelx_estimated_absorpt_T_max   0.478
_shelx_estimated_absorpt_T_min   0.304
_exptl_absorpt_coefficient_mu    8.670
_exptl_absorpt_correction_T_max  0.7464
_exptl_absorpt_correction_T_min  0.5106
_exptl_absorpt_correction_type   multi-scan
_exptl_absorpt_process_details   
'SADABS-2016/2 (Bruker,2016/2) was used for absorption correction. wR2(int) was 0.1040 before and 0.0667 after correction. The Ratio of minimum to maximum transmission is 0.6841. The \l/2 correction factor is Not present.'
_exptl_absorpt_special_details   ?
_exptl_crystal_colour            yellow
_exptl_crystal_colour_primary    yellow
_exptl_crystal_density_diffrn    2.084
_exptl_crystal_density_meas      ?
_exptl_crystal_density_method    ?
_exptl_crystal_description       plate
_exptl_crystal_F_000             1056
_exptl_crystal_size_max          0.18
_exptl_crystal_size_mid          0.18
_exptl_crystal_size_min          0.1
_exptl_transmission_factor_max   ?
_exptl_transmission_factor_min   ?
_diffrn_reflns_av_R_equivalents  0.0681
_diffrn_reflns_av_unetI/netI     0.0623
_diffrn_reflns_Laue_measured_fraction_full 0.997
_diffrn_reflns_Laue_measured_fraction_max 0.982
_diffrn_reflns_limit_h_max       30
_diffrn_reflns_limit_h_min       -32
_diffrn_reflns_limit_k_max       11
_diffrn_reflns_limit_k_min       -11
_diffrn_reflns_limit_l_max       22
_diffrn_reflns_limit_l_min       -17
_diffrn_reflns_number            16655
_diffrn_reflns_point_group_measured_fraction_full 0.997
_diffrn_reflns_point_group_measured_fraction_max 0.982
_diffrn_reflns_theta_full        25.242
_diffrn_reflns_theta_max         32.379
_diffrn_reflns_theta_min         2.508
_diffrn_ambient_temperature      260.02
_diffrn_detector_area_resol_mean ?
_diffrn_measured_fraction_theta_full 0.997
_diffrn_measured_fraction_theta_max 0.982
_diffrn_measurement_device_type  'Bruker APEX-II CCD'
_diffrn_measurement_method       '\f and \w scans'
_diffrn_radiation_type           MoK\a
_diffrn_radiation_wavelength     0.71073
_diffrn_source                   ?
_diffrn_standards_number         0
_reflns_Friedel_coverage         0.000
_reflns_Friedel_fraction_full    .
_reflns_Friedel_fraction_max     .
_reflns_number_gt                2601
_reflns_number_total             3361
_reflns_special_details          
;
 Reflections were merged by SHELXL according to the crystal
 class for the calculation of statistics and refinement.
 
 _reflns_Friedel_fraction is defined as the number of unique
 Friedel pairs measured divided by the number that would be
 possible theoretically, ignoring centric projections and
 systematic absences.
;
_reflns_threshold_expression     'I > 2\s(I)'
_computing_cell_refinement       'SAINT V8.38A (?, 2016)'
_computing_data_collection       ?
_computing_data_reduction        'SAINT V8.38A (?, 2016)'
_computing_molecular_graphics    'Olex2 1.3 (Dolomanov et al., 2009)'
_computing_publication_material  'Olex2 1.3 (Dolomanov et al., 2009)'
_computing_structure_refinement  'SHELXL 2018/3 (Sheldrick, 2015)'
_computing_structure_solution    'SHELXT 2014/5 (Sheldrick, 2014)'
_refine_diff_density_max         4.596
_refine_diff_density_min         -3.949
_refine_diff_density_rms         0.317
_refine_ls_extinction_coef       .
_refine_ls_extinction_method     none
_refine_ls_goodness_of_fit_ref   1.038
_refine_ls_hydrogen_treatment    mixed
_refine_ls_matrix_type           full
_refine_ls_number_parameters     154
_refine_ls_number_reflns         3361
_refine_ls_number_restraints     11
_refine_ls_R_factor_all          0.0840
_refine_ls_R_factor_gt           0.0544
_refine_ls_restrained_S_all      1.036
_refine_ls_shift/su_max          0.006
_refine_ls_shift/su_mean         0.000
_refine_ls_structure_factor_coef Fsqd
_refine_ls_weighting_details     
'w=1/[\s^2^(Fo^2^)+(0.0685P)^2^+41.0043P] where P=(Fo^2^+2Fc^2^)/3'
_refine_ls_weighting_scheme      calc
_refine_ls_wR_factor_gt          0.1267
_refine_ls_wR_factor_ref         0.1471
_refine_special_details          ?
_olex2_refinement_description    
;
1. Fixed Uiso
 At 1.2 times of:
  All C(H) groups
 At 1.5 times of:
  All N(H,H) groups, All O(H,H) groups
2. Restrained distances
 N8-H8B
 0.9 with sigma of 0.0001
 H8A-N8
 0.9 with sigma of 0.0001
 O1-H1A
 0.9 with sigma of 0.0001
 O1-H1B
 0.9 with sigma of 0.0001
 H3B-N3
 0.9 with sigma of 0.0001
 H3A-N3
 0.9 with sigma of 0.0001
 H8B-O1
 2.21 with sigma of 0.0001
 H8A-H8B
 1.5 with sigma of 0.0001
 H1A-H1B
 1.45 with sigma of 0.0001
 H3B-H3A
 1.5 with sigma of 0.0001
 H1A-N2_$1
 2.1 with sigma of 0.0001
3. Others
 Fixed Sof: H8A(0.5) O1(0.4) H1A(0.4) H1B(0.4)
4.a Aromatic/amide H refined with riding coordinates:
 C7(H7), C9(H9), C10(H10), C1(H1), C3(H3), C4(H4)
;
_atom_sites_solution_hydrogens   mixed
_atom_sites_solution_primary     dual
_atom_sites_solution_secondary   ?
loop_
_atom_site_label
_atom_site_type_symbol
_atom_site_fract_x
_atom_site_fract_y
_atom_site_fract_z
_atom_site_U_iso_or_equiv
_atom_site_adp_type
_atom_site_occupancy
_atom_site_site_symmetry_order
_atom_site_calc_flag
_atom_site_refinement_flags_posn
_atom_site_refinement_flags_adp
_atom_site_refinement_flags_occupancy
_atom_site_disorder_assembly
_atom_site_disorder_group
Pt1 Pt 0.48425(3) 0.500000 0.73593(4) 0.02265(13) Uani 1 2 d S T P . .
Fe2 Fe 0.500000 1.000000 1.000000 0.0231(4) Uani 1 4 d S T P . .
Fe1 Fe 0.500000 0.000000 0.500000 0.0237(4) Uani 1 4 d S T P . .
N6 N 0.3676(8) 1.000000 0.9124(11) 0.043(3) Uani 1 2 d S T P . .
N7 N 0.2682(11) 1.000000 0.9339(17) 0.072(5) Uani 1 2 d S T P . .
N8 N 0.16760(12) 1.000000 0.62910(18) 0.095(7) Uani 1 2 d DS T P . .
H8A H 0.12710(13) 0.9174(4) 0.5947(3) 0.143 Uiso 0.5 1 d D U P . .
H8B H 0.19101(10) 1.000000 0.59726(15) 0.143 Uiso 1 2 d DS U P . .
N5 N 0.4797(5) 0.7969(10) 0.8812(7) 0.0378(17) Uani 1 1 d . . . . .
N4 N 0.4960(5) 0.2040(10) 0.5979(7) 0.0386(17) Uani 1 1 d . . . . .
N1 N 0.3642(10) 0.000000 0.3650(14) 0.054(3) Uani 1 2 d S T P . .
N2 N 0.2390(2) 0.000000 0.3285(2) 0.094(7) Uani 1 2 d S T P . .
N3 N 0.19295(10) 0.000000 0.0519(2) 0.086(6) Uani 1 2 d DS T P . .
H3A H 0.13800(9) 0.000000 -0.0098(3) 0.129 Uiso 1 2 d DS U P . .
H3B H 0.22097(11) 0.000000 0.0272(2) 0.129 Uiso 1 2 d DS U P . .
C7 C 0.3117(12) 1.000000 0.8007(17) 0.059(4) Uani 1 2 d S T P . .
H7 H 0.325027 1.000000 0.753101 0.071 Uiso 1 2 calc R U P . .
C8 C 0.2250(10) 1.000000 0.743(2) 0.064(5) Uani 1 2 d S T P . .
C9 C 0.2090(12) 1.000000 0.8221(16) 0.065(5) Uani 1 2 d S T P . .
H9 H 0.155147 1.000000 0.790539 0.078 Uiso 1 2 calc R U P . .
C10 C 0.3469(11) 1.000000 0.9807(16) 0.054(4) Uani 1 2 d S T P . .
H10 H 0.389163 1.000000 1.064279 0.065 Uiso 1 2 calc R U P . .
C6 C 0.4796(5) 0.6895(9) 0.8250(7) 0.0283(16) Uani 1 1 d . . . . .
C5 C 0.4911(5) 0.3104(9) 0.6486(7) 0.0269(15) Uani 1 1 d . . . . .
C1 C 0.3236(11) 0.000000 0.2531(14) 0.049(4) Uani 1 2 d S T P . .
H1 H 0.352047 0.000000 0.226792 0.058 Uiso 1 2 calc R U P . .
C2 C 0.2319(10) 0.000000 0.1611(16) 0.052(4) Uani 1 2 d S T P . .
C3 C 0.1951(14) 0.000000 0.2102(16) 0.070(6) Uani 1 2 d S T P . .
H3 H 0.137947 0.000000 0.158169 0.084 Uiso 1 2 calc R U P . .
C4 C 0.3216(13) 0.000000 0.4047(19) 0.069(5) Uani 1 2 d S T P . .
H4 H 0.351731 0.000000 0.487335 0.083 Uiso 1 2 calc R U P . .
O1 O 0.22653(13) 0.8841(3) 0.50080(17) 0.105(10) Uiso 0.4 1 d D . P A -1
H1A H 0.23673(15) 0.9632(4) 0.46612(17) 0.158 Uiso 0.4 1 d D U P B -1
H1B H 0.2182(4) 0.7748(3) 0.4674(4) 0.158 Uiso 0.4 1 d D U P C -1

loop_
_atom_site_aniso_label
_atom_site_aniso_U_11
_atom_site_aniso_U_22
_atom_site_aniso_U_33
_atom_site_aniso_U_23
_atom_site_aniso_U_13
_atom_site_aniso_U_12
Pt1 0.0346(2) 0.01497(17) 0.0262(2) 0.000 0.02357(19) 0.000
Fe2 0.0407(13) 0.0132(8) 0.0273(10) 0.000 0.0276(10) 0.000
Fe1 0.0431(13) 0.0139(8) 0.0268(10) 0.000 0.0287(10) 0.000
N6 0.064(8) 0.029(5) 0.037(6) 0.000 0.033(6) 0.000
N7 0.066(11) 0.087(12) 0.088(13) 0.000 0.062(10) 0.000
N8 0.072(13) 0.14(2) 0.080(13) 0.000 0.053(12) 0.000
N5 0.068(5) 0.023(3) 0.041(4) -0.001(3) 0.045(4) 0.001(3)
N4 0.066(5) 0.025(3) 0.051(4) -0.004(3) 0.049(4) -0.001(3)
N1 0.086(11) 0.038(6) 0.074(9) 0.000 0.068(9) 0.000
N2 0.076(12) 0.15(2) 0.105(15) 0.000 0.079(13) 0.000
N3 0.043(9) 0.148(19) 0.057(10) 0.000 0.030(8) 0.000
C7 0.075(12) 0.042(8) 0.066(11) 0.000 0.050(11) 0.000
C8 0.035(8) 0.053(9) 0.087(14) 0.000 0.034(10) 0.000
C9 0.045(9) 0.058(10) 0.043(9) 0.000 0.009(8) 0.000
C10 0.056(10) 0.069(10) 0.057(10) 0.000 0.046(9) 0.000
C6 0.047(5) 0.017(3) 0.029(4) -0.003(3) 0.029(4) -0.001(3)
C5 0.042(5) 0.018(3) 0.032(4) 0.001(3) 0.030(4) 0.002(3)
C1 0.071(11) 0.043(7) 0.052(9) 0.000 0.049(9) 0.000
C2 0.042(8) 0.055(9) 0.060(10) 0.000 0.035(8) 0.000
C3 0.083(14) 0.055(10) 0.039(9) 0.000 0.028(9) 0.000
C4 0.071(13) 0.094(15) 0.066(12) 0.000 0.056(11) 0.000

_geom_special_details            
;
 All esds (except the esd in the dihedral angle between two l.s. planes)
 are estimated using the full covariance matrix.  The cell esds are taken
 into account individually in the estimation of esds in distances, angles
 and torsion angles; correlations between esds in cell parameters are only
 used when they are defined by crystal symmetry.  An approximate (isotropic)
 treatment of cell esds is used for estimating esds involving l.s. planes.
;
loop_
_geom_bond_atom_site_label_1
_geom_bond_atom_site_label_2
_geom_bond_distance
_geom_bond_site_symmetry_2
_geom_bond_publ_flag
Pt1 C6 1.975(7) . ?
Pt1 C6 1.975(7) 6_565 ?
Pt1 C5 1.983(7) 6_565 ?
Pt1 C5 1.983(7) . ?
Fe2 N6 2.239(14) 5_677 ?
Fe2 N6 2.239(14) . ?
Fe2 N5 2.127(7) 6_575 ?
Fe2 N5 2.127(7) 2_657 ?
Fe2 N5 2.127(7) 5_677 ?
Fe2 N5 2.127(7) . ?
Fe1 N4 2.136(7) . ?
Fe1 N4 2.136(7) 5_656 ?
Fe1 N4 2.136(7) 2_656 ?
Fe1 N4 2.136(7) 6 ?
Fe1 N1 2.205(16) . ?
Fe1 N1 2.205(16) 5_656 ?
N6 C7 1.24(2) . ?
N6 C10 1.362(19) . ?
N7 C9 1.25(2) . ?
N7 C10 1.36(2) . ?
N8 H8A 0.90000(12) . ?
N8 H8A 0.90003(12) 6_575 ?
N8 H8B 0.90000(12) . ?
N8 C8 1.27(2) . ?
N5 C6 1.151(10) . ?
N4 C5 1.142(10) . ?
N1 C1 1.26(2) . ?
N1 C4 1.40(2) . ?
N2 C3 1.328(18) . ?
N2 C4 1.34(2) . ?
N3 H3A 0.90000(13) . ?
N3 H3B 0.90000(12) . ?
N3 C2 1.233(18) . ?
C7 H7 0.9300 . ?
C7 C8 1.46(3) . ?
C8 C9 1.44(3) . ?
C9 H9 0.9300 . ?
C10 H10 0.9300 . ?
C1 H1 0.9300 . ?
C1 C2 1.49(2) . ?
C2 C3 1.40(3) . ?
C3 H3 0.9300 . ?
C4 H4 0.9300 . ?
O1 H1A 0.90000(11) . ?
O1 H1B 0.90000(12) . ?

loop_
_geom_angle_atom_site_label_1
_geom_angle_atom_site_label_2
_geom_angle_atom_site_label_3
_geom_angle
_geom_angle_site_symmetry_1
_geom_angle_site_symmetry_3
_geom_angle_publ_flag
C6 Pt1 C6 90.1(4) . 6_565 ?
C6 Pt1 C5 178.9(4) . . ?
C6 Pt1 C5 90.1(3) 6_565 . ?
C6 Pt1 C5 90.1(3) . 6_565 ?
C6 Pt1 C5 178.9(4) 6_565 6_565 ?
C5 Pt1 C5 89.7(4) . 6_565 ?
N6 Fe2 N6 180.0 5_677 . ?
N5 Fe2 N6 92.6(3) 2_657 5_677 ?
N5 Fe2 N6 87.4(3) 5_677 . ?
N5 Fe2 N6 92.6(3) 5_677 5_677 ?
N5 Fe2 N6 87.4(3) 2_657 . ?
N5 Fe2 N6 87.4(3) 6_575 5_677 ?
N5 Fe2 N6 87.4(3) . 5_677 ?
N5 Fe2 N6 92.6(3) . . ?
N5 Fe2 N6 92.6(3) 6_575 . ?
N5 Fe2 N5 180.0 6_575 2_657 ?
N5 Fe2 N5 90.5(4) 5_677 6_575 ?
N5 Fe2 N5 180.0 5_677 . ?
N5 Fe2 N5 89.5(4) 5_677 2_657 ?
N5 Fe2 N5 90.5(4) 2_657 . ?
N5 Fe2 N5 89.5(4) 6_575 . ?
N4 Fe1 N4 89.5(4) 5_656 2_656 ?
N4 Fe1 N4 180.0 5_656 . ?
N4 Fe1 N4 180.0 6 2_656 ?
N4 Fe1 N4 90.5(4) 2_656 . ?
N4 Fe1 N4 89.5(4) 6 . ?
N4 Fe1 N4 90.5(4) 5_656 6 ?
N4 Fe1 N1 88.8(3) . . ?
N4 Fe1 N1 91.2(3) 2_656 . ?
N4 Fe1 N1 91.2(3) 6 5_656 ?
N4 Fe1 N1 88.8(3) 5_656 5_656 ?
N4 Fe1 N1 91.2(3) . 5_656 ?
N4 Fe1 N1 88.8(3) 2_656 5_656 ?
N4 Fe1 N1 91.2(3) 5_656 . ?
N4 Fe1 N1 88.8(3) 6 . ?
N1 Fe1 N1 180.0 . 5_656 ?
C7 N6 Fe2 120.8(12) . . ?
C7 N6 C10 118.6(16) . . ?
C10 N6 Fe2 120.6(11) . . ?
C9 N7 C10 120.8(19) . . ?
H8A N8 H8A 85.2(5) . 6_575 ?
H8A N8 H8B 112.885(19) . . ?
H8B N8 H8A 112.885(19) . 6_575 ?
C8 N8 H8A 118.6(6) . 6_575 ?
C8 N8 H8A 118.6(6) . . ?
C8 N8 H8B 107.6(9) . . ?
C6 N5 Fe2 171.0(8) . . ?
C5 N4 Fe1 177.4(8) . . ?
C1 N1 Fe1 122.3(12) . . ?
C1 N1 C4 118.7(17) . . ?
C4 N1 Fe1 118.9(13) . . ?
C3 N2 C4 119.4(14) . . ?
H3A N3 H3B 112.89(2) . . ?
C2 N3 H3A 128.4(8) . . ?
C2 N3 H3B 118.7(8) . . ?
N6 C7 H7 119.5 . . ?
N6 C7 C8 121.0(19) . . ?
C8 C7 H7 119.5 . . ?
N8 C8 C7 121.4(19) . . ?
N8 C8 C9 122.2(15) . . ?
C9 C8 C7 116.4(18) . . ?
N7 C9 C8 119(2) . . ?
N7 C9 H9 120.3 . . ?
C8 C9 H9 120.3 . . ?
N6 C10 H10 118.1 . . ?
N7 C10 N6 123.8(17) . . ?
N7 C10 H10 118.1 . . ?
N5 C6 Pt1 177.2(8) . . ?
N4 C5 Pt1 178.4(7) . . ?
N1 C1 H1 118.6 . . ?
N1 C1 C2 122.8(15) . . ?
C2 C1 H1 118.6 . . ?
N3 C2 C1 122.1(14) . . ?
N3 C2 C3 123.9(15) . . ?
C3 C2 C1 114.0(16) . . ?
N2 C3 C2 122.3(19) . . ?
N2 C3 H3 118.9 . . ?
C2 C3 H3 118.9 . . ?
N1 C4 H4 118.6 . . ?
N2 C4 N1 122.8(17) . . ?
N2 C4 H4 118.6 . . ?
H1A O1 H1B 107.328(18) . . ?

loop_
_geom_torsion_atom_site_label_1
_geom_torsion_atom_site_label_2
_geom_torsion_atom_site_label_3
_geom_torsion_atom_site_label_4
_geom_torsion
_geom_torsion_site_symmetry_1
_geom_torsion_site_symmetry_2
_geom_torsion_site_symmetry_3
_geom_torsion_site_symmetry_4
_geom_torsion_publ_flag
Fe2 N6 C7 C8 180.000(10) . . . . ?
Fe2 N6 C10 N7 180.000(12) . . . . ?
Fe1 N1 C1 C2 180.000(3) . . . . ?
Fe1 N1 C4 N2 180.000(3) . . . . ?
N6 C7 C8 N8 180.000(12) . . . . ?
N6 C7 C8 C9 0.000(15) . . . . ?
N8 C8 C9 N7 180.000(9) . . . . ?
N1 C1 C2 N3 180.000(4) . . . . ?
N1 C1 C2 C3 0.000(5) . . . . ?
N3 C2 C3 N2 180.000(2) . . . . ?
C7 N6 C10 N7 0.000(17) . . . . ?
C7 C8 C9 N7 0.000(14) . . . . ?
C9 N7 C10 N6 0.000(17) . . . . ?
C10 N6 C7 C8 0.000(14) . . . . ?
C10 N7 C9 C8 0.000(13) . . . . ?
C1 N1 C4 N2 0.000(7) . . . . ?
C1 C2 C3 N2 0.000(3) . . . . ?
C3 N2 C4 N1 0.000(7) . . . . ?
C4 N1 C1 C2 0.000(5) . . . . ?
C4 N2 C3 C2 0.000(4) . . . . ?

_shelx_res_file                  
;
TITL mo_rt327_5apdmpth2o_260k_0m_a.res in C2/m
    mo_rt327_5apdmpth2o_260k_0m.res
    created by SHELXL-2018/3 at 02:08:47 on 09-Sep-2020
REM Old TITL mo_RT327_5apdmPtH2O_260K_0m in C2/m
REM SHELXT solution in C2/m
REM R1 0.197, Rweak 0.032, Alpha 0.055, Orientation as input
REM Formula found by SHELXT: C11 N5 O9 Pd I
CELL 0.71073 21.836 7.3747 14.8914 90 131.952 90
ZERR 4 0.002 0.0006 0.0012 0 0.003 0
LATT 7
SYMM -X,+Y,-Z
SFAC C H Fe N O Pt
UNIT 48 46.4 4 40 3.2 4
EQIV $1 +X,1+Y,+Z
DFIX 0.9 0.0001 N8 H8b
DANG 2.21 0.0001 H8b O1
DFIX 0.9 0.0001 H8a N8
DFIX 0.9 0.0001 O1 H1a
DFIX 0.9 0.0001 O1 H1b
DANG 1.5 0.0001 H8a H8b
DANG 1.45 0.0001 H1a H1b
DANG 1.5 0.0001 H3b H3a
DANG 2.1 0.0001 H1a N2_$1
DFIX 0.9 0.0001 H3b N3
DFIX 0.9 0.0001 H3a N3

L.S. 50 0 0
PLAN  80
SIZE 0.1 0.18 0.18
TEMP -13.13
CONF
list 4
MORE -1
BOND $H
fmap 2 53
acta
REM <olex2.extras>
REM <HklSrc "%.\\mo_RT327_5apdmPtH2O_260K_0m.hkl">
REM </olex2.extras>

WGHT    0.068500   41.004303
FVAR       0.18814
PT1   6    0.484249    0.500000    0.735932    10.50000    0.03464    0.01497 =
         0.02617    0.00000    0.02357    0.00000
FE2   3    0.500000    1.000000    1.000000    10.25000    0.04067    0.01317 =
         0.02731    0.00000    0.02762    0.00000
FE1   3    0.500000    0.000000    0.500000    10.25000    0.04312    0.01391 =
         0.02681    0.00000    0.02869    0.00000
N6    4    0.367632    1.000000    0.912412    10.50000    0.06365    0.02879 =
         0.03687    0.00000    0.03348    0.00000
N7    4    0.268205    1.000000    0.933868    10.50000    0.06626    0.08679 =
         0.08770    0.00000    0.06200    0.00000
N8    4    0.167602    1.000000    0.629098    10.50000    0.07214    0.13825 =
         0.07987    0.00000    0.05261    0.00000
H8A   2    0.127096    0.917411    0.594740    10.50000   -1.50000
H8B   2    0.191007    1.000000    0.597258    10.50000   -1.50000
N5    4    0.479732    0.796872    0.881169    11.00000    0.06835    0.02337 =
         0.04108   -0.00124    0.04462    0.00070
N4    4    0.496035    0.203962    0.597883    11.00000    0.06561    0.02480 =
         0.05089   -0.00350    0.04948   -0.00053
N1    4    0.364231    0.000000    0.364984    10.50000    0.08625    0.03774 =
         0.07370    0.00000    0.06778    0.00000
N2    4    0.239023    0.000000    0.328547    10.50000    0.07620    0.14707 =
         0.10523    0.00000    0.07941    0.00000
N3    4    0.192953    0.000000    0.051904    10.50000    0.04348    0.14777 =
         0.05682    0.00000    0.02962    0.00000
H3A   2    0.138004    0.000000   -0.009830    10.50000   -1.50000
H3B   2    0.220971    0.000000    0.027224    10.50000   -1.50000
C7    1    0.311677    1.000000    0.800747    10.50000    0.07496    0.04243 =
         0.06627    0.00000    0.04956    0.00000
AFIX  43
H7    2    0.325027    1.000000    0.753101    10.50000   -1.20000
AFIX   0
C8    1    0.224993    1.000000    0.742870    10.50000    0.03539    0.05290 =
         0.08697    0.00000    0.03399    0.00000
C9    1    0.208994    1.000000    0.822066    10.50000    0.04464    0.05829 =
         0.04331    0.00000    0.00872    0.00000
AFIX  43
H9    2    0.155147    1.000000    0.790539    10.50000   -1.20000
AFIX   0
C10   1    0.346896    1.000000    0.980707    10.50000    0.05610    0.06893 =
         0.05676    0.00000    0.04575    0.00000
AFIX  43
H10   2    0.389163    1.000000    1.064279    10.50000   -1.20000
AFIX   0
C6    1    0.479621    0.689494    0.824977    11.00000    0.04702    0.01669 =
         0.02896   -0.00327    0.02857   -0.00108
C5    1    0.491141    0.310436    0.648551    11.00000    0.04218    0.01824 =
         0.03246    0.00100    0.03002    0.00189
C1    1    0.323585    0.000000    0.253084    10.50000    0.07050    0.04312 =
         0.05227    0.00000    0.04946    0.00000
AFIX  43
H1    2    0.352047    0.000000    0.226792    10.50000   -1.20000
AFIX   0
C2    1    0.231926    0.000000    0.161137    10.50000    0.04233    0.05497 =
         0.06013    0.00000    0.03496    0.00000
C3    1    0.195100    0.000000    0.210249    10.50000    0.08342    0.05492 =
         0.03864    0.00000    0.02751    0.00000
AFIX  43
H3    2    0.137947    0.000000    0.158169    10.50000   -1.20000
AFIX   0
C4    1    0.321645    0.000000    0.404704    10.50000    0.07087    0.09433 =
         0.06559    0.00000    0.05558    0.00000
AFIX  43
H4    2    0.351731    0.000000    0.487335    10.50000   -1.20000
AFIX   0
PART -1
O1    5    0.226526    0.884142    0.500803    10.40000    0.10527
H1A   2    0.236732    0.963162    0.466116    10.40000   -1.50000
H1B   2    0.218237    0.774832    0.467369    10.40000   -1.50000
HKLF 4


REM  mo_rt327_5apdmpth2o_260k_0m_a.res in C2/m
REM wR2 = 0.1471, GooF = S = 1.038, Restrained GooF = 1.036 for all data
REM R1 = 0.0544 for 2601 Fo > 4sig(Fo) and 0.0840 for all 3361 data
REM 154 parameters refined using 11 restraints

END

WGHT      0.0685     40.9856

REM Highest difference peak  4.596,  deepest hole -3.949,  1-sigma level  0.317
Q1    1   0.5465  0.5000  0.7918  10.50000  0.05    4.60
Q2    1   0.4805  0.5000  0.6834  10.50000  0.05    4.30
Q3    1   0.4400  0.5000  0.6827  10.50000  0.05    2.39
Q4    1   0.2399  1.0000  0.6427  10.50000  0.05    1.81
Q5    1   0.2796  0.0000  0.1144  10.50000  0.05    1.79
Q6    1   0.3005  1.0000  0.8638  10.50000  0.05    1.73
Q7    1   0.3790  0.0000  0.3201  10.50000  0.05    1.71
Q8    1   0.4184  0.5000  0.7202  10.50000  0.05    1.70
Q9    1   0.5403  0.5000  0.7295  10.50000  0.05    1.64
Q10   1   0.5392  0.6179  0.7778  11.00000  0.05    1.59
Q11   1   0.3897  0.5000  0.6314  10.50000  0.05    1.58
Q12   1   0.3851  1.0000  0.8728  10.50000  0.05    1.51
Q13   1   0.2991  0.0000  0.3065  10.50000  0.05    1.42
Q14   1   0.5249  0.4121  0.7129  11.00000  0.05    1.38
Q15   1   0.5329  0.5988  0.8164  11.00000  0.05    1.27
Q16   1   0.5428  0.5000  0.8515  10.50000  0.05    1.21
Q17   1   0.4835  0.5968  0.7999  11.00000  0.05    1.11
Q18   1   0.4359  0.5639  0.7450  11.00000  0.05    1.07
Q19   1   0.1560  0.0000  0.2254  10.50000  0.05    1.02
Q20   1   0.5047  0.0000  0.5514  10.50000  0.05    0.98
Q21   1   0.2546  1.0000  0.5412  10.50000  0.05    0.96
Q22   1   0.4407  0.4028  0.6438  11.00000  0.05    0.92
Q23   1   0.5611  0.7018  0.8396  11.00000  0.05    0.89
Q24   1   0.1019  0.8184  0.3564  11.00000  0.05    0.88
Q25   1   0.4653  0.0000  0.4574  10.50000  0.05    0.87
Q26   1   0.4974  0.5000  0.8211  10.50000  0.05    0.87
Q27   1   0.0788  1.0000  0.7433  10.50000  0.05    0.84
Q28   1   0.2404  0.0000  0.2197  10.50000  0.05    0.83
Q29   1   0.3359  1.0000  0.7020  10.50000  0.05    0.83
Q30   1   0.4375  0.0000  0.5006  10.50000  0.05    0.82
Q31   1   0.2658  0.0000  0.1731  10.50000  0.05    0.81
Q32   1   0.2015  0.6690  0.4581  11.00000  0.05    0.81
Q33   1   0.4204  0.0000  0.4007  10.50000  0.05    0.77
Q34   1   0.3991  1.0000  1.1663  10.50000  0.05    0.77
Q35   1   0.1009  0.9436  0.8085  11.00000  0.05    0.77
Q36   1   0.3046  1.0000  0.6243  10.50000  0.05    0.75
Q37   1   0.4585  1.0000  1.0214  10.50000  0.05    0.74
Q38   1   0.4204  1.1481  1.0020  11.00000  0.05    0.74
Q39   1   0.1231  0.0000 -0.1108  10.50000  0.05    0.74
Q40   1   0.5407 -0.0933  0.4988  11.00000  0.05    0.73
Q41   1   0.4380  1.0661  0.9813  11.00000  0.05    0.73
Q42   1   0.1548  1.0000  0.3999  10.50000  0.05    0.72
Q43   1   0.2217  0.2209  0.1003  11.00000  0.05    0.72
Q44   1   0.4403  1.0000  0.7832  10.50000  0.05    0.71
Q45   1   0.0787 -0.0391  0.1782  11.00000  0.05    0.71
Q46   1   0.1805  0.0000  0.1200  10.50000  0.05    0.71
Q47   1   0.3578  0.1675  0.3190  11.00000  0.05    0.70
Q48   1   0.0419  0.0000 -0.1068  10.50000  0.05    0.69
Q49   1   0.4575  0.1940  0.6026  11.00000  0.05    0.68
Q50   1   0.4224  0.5000  0.5992  10.50000  0.05    0.68
Q51   1   0.4407  0.3226  0.5940  11.00000  0.05    0.68
Q52   1   0.4383  1.0000  0.8415  10.50000  0.05    0.67
Q53   1   0.4404  1.0852  1.1813  11.00000  0.05    0.67
Q54   1   0.5206  0.6815  0.8589  11.00000  0.05    0.67
Q55   1   0.5021  0.7680  0.8632  11.00000  0.05    0.66
Q56   1   0.4401  1.0747  0.8980  11.00000  0.05    0.66
Q57   1   0.4806  0.3226  0.5785  11.00000  0.05    0.66
Q58   1   0.1798  1.0000  0.5170  10.50000  0.05    0.66
Q59   1   0.1213  0.9421  0.6565  11.00000  0.05    0.66
Q60   1   0.4423  0.1864  0.5183  11.00000  0.05    0.66
Q61   1   0.2212  0.7206  0.4341  11.00000  0.05    0.65
Q62   1   0.1236  1.0000  0.4385  10.50000  0.05    0.65
Q63   1   0.3594  1.2068  0.7629  11.00000  0.05    0.65
Q64   1   0.4413  0.3875  0.7146  11.00000  0.05    0.64
Q65   1   0.5765  0.6780  0.9408  11.00000  0.05    0.64
Q66   1   0.5420  0.3194  0.7192  11.00000  0.05    0.64
Q67   1   0.3734 -0.0533  0.2010  11.00000  0.05    0.64
Q68   1   0.0406  0.9419  0.5416  11.00000  0.05    0.63
Q69   1   0.2202  1.0000  0.4763  10.50000  0.05    0.62
Q70   1   0.2136  0.8465  0.4210  11.00000  0.05    0.62
Q71   1   0.4923  1.0000  0.9407  10.50000  0.05    0.62
Q72   1   0.4608  0.0000  0.3938  10.50000  0.05    0.62
Q73   1   0.5174  0.5000  0.6622  10.50000  0.05    0.62
Q74   1   0.1186  0.7256  0.5843  11.00000  0.05    0.62
Q75   1   0.0634  1.0000  0.5628  10.50000  0.05    0.61
Q76   1   0.2458  1.0000  0.8192  10.50000  0.05    0.61
Q77   1   0.2422  0.7202  0.5644  11.00000  0.05    0.60
Q78   1   0.1430 -0.0617  0.2655  11.00000  0.05    0.60
Q79   1   0.4400  0.2530  0.5546  11.00000  0.05    0.60
Q80   1   0.1783  1.0000  0.3394  10.50000  0.05    0.59
;
_shelx_res_checksum              9331
_olex2_submission_special_instructions 'No special instructions were received'
####################################################################### 
# 
# This file contains crystal structure data downloaded from the 
# Cambridge Structural Database (CSD) hosted by the Cambridge 
# Crystallographic Data Centre (CCDC).
# 
# Full information about CCDC data access policies and citation 
# guidelines are available at http://www.ccdc.cam.ac.uk/access/V1 
# 
# Audit and citation data items may have been added by the CCDC. 
# Please retain this information to preserve the provenance of 
# this file and to allow appropriate attribution of the data. 
# 
#######################################################################

data_rt174_nh2pymptmeoh_100k_3
_database_code_depnum_ccdc_archive 'CCDC 2018390'
loop_
_audit_author_name
_audit_author_address
'Carlos Bartual-Murgui'
;Universitat de Valencia
Spain
;
_audit_update_record             
;
2020-09-17 deposited with the CCDC.	2020-09-22 downloaded from the CCDC.
;
# start Validation Reply Form
_vrf_PLAT971_rt174_nh2pymptmeoh_100k_3 
;
PROBLEM: Check Calcd Resid. Dens.  1.01A   From Pt1             9.40 eA-3
RESPONSE: The residual electronic density may be due to the strong absorption of the Pt metal and the deterioration of the crystal during the SCO/dehydration/readsorption processes.
;
_vrf_PLAT971_rt174_nh2pymptmeoh_100k_3_2 
;
PROBLEM: Check Calcd Resid. Dens.  0.68A   From Pt1             8.57 eA-3
RESPONSE: The residual electronic density may be due to the strong absorption of the Pt metal and the deterioration of the crystal during the SCO/dehydration/readsorption processes.
;
_vrf_PLAT971_rt174_nh2pymptmeoh_100k_3_3 
;
PROBLEM: Check Calcd Resid. Dens.  1.40A   From Pt1             8.39 eA-3
RESPONSE: The residual electronic density may be due to the strong absorption of the Pt metal and the deterioration of the crystal during the SCO/dehydration/readsorption processes.
;
_vrf_PLAT971_rt174_nh2pymptmeoh_100k_3_4 
;
PROBLEM: Check Calcd Resid. Dens.  0.98A   From Pt2             6.81 eA-3
RESPONSE: The residual electronic density may be due to the strong absorption of the Pt metal and the deterioration of the crystal during the SCO/dehydration/readsorption processes.
;
_vrf_PLAT971_rt174_nh2pymptmeoh_100k_3_5 
;
PROBLEM: Check Calcd Resid. Dens.  1.10A   From Pt2             6.29 eA-3
RESPONSE: The residual electronic density may be due to the strong absorption of the Pt metal and the deterioration of the crystal during the SCO/dehydration/readsorption processes.
;
_vrf_PLAT971_rt174_nh2pymptmeoh_100k_3_6 
;
PROBLEM: Check Calcd Resid. Dens.  1.01A   From Pt2             5.55 eA-3
RESPONSE: The residual electronic density may be due to the strong absorption of the Pt metal and the deterioration of the crystal during the SCO/dehydration/readsorption processes.
;
_vrf_PLAT971_rt174_nh2pymptmeoh_100k_3_7 
;
PROBLEM: Check Calcd Resid. Dens.  1.56A   From Pt2             5.49 eA-3
RESPONSE: The residual electronic density may be due to the strong absorption of the Pt metal and the deterioration of the crystal during the SCO/dehydration/readsorption processes.
;
_vrf_PLAT972_rt174_nh2pymptmeoh_100k_3 
;
PROBLEM: Check Calcd Resid. Dens.  1.34A   From Pt2           -10.60 eA-3
RESPONSE: The residual electronic density may be due to the strong absorption of the Pt metal and the deterioration of the crystal during the SCO/dehydration/readsorption processes.
;
_vrf_PLAT973_rt174_nh2pymptmeoh_100k_3 
;
PROBLEM: Check Calcd Positive Resid. Density on       Pt2       4.64 eA-3
RESPONSE: The residual electronic density may be due to the strong absorption of the Pt metal and the deterioration of the crystal during the SCO/dehydration/readsorption processes.
;
_vrf_DIFMN02_rt174_nh2pymptmeoh_100k_3 
;
PROBLEM: The minimum difference density is < -0.1*ZMAX*1.00
RESPONSE: The crystal may be damaged during the dehydration/readsorption/SCO processes. Nevertheless, this has not represented a problem to obtain good quality  structural data. 
;
_vrf_PLAT097_rt174_nh2pymptmeoh_100k_3 
;
PROBLEM: Large Reported Max.  (Positive) Residual Density       9.27 eA-3
RESPONSE: The crystal may be damaged during the dehydration/readsorption/SCO processes. Nevertheless, this has not represented a problem to obtain good quality  structural data. 
;
_vrf_PLAT098_rt174_nh2pymptmeoh_100k_3 
;
PROBLEM: Large Reported Min.  (Negative) Residual Density      -8.37 eA-3
RESPONSE: The crystal may be damaged during the dehydration/readsorption/SCO processes. Nevertheless, this has not represented a problem to obtain good quality  structural data. 
;
_vrf_PLAT342_rt174_nh2pymptmeoh_100k_3 
;
PROBLEM: Low Bond Precision on  C-C Bonds ...............    0.04375 Ang.
RESPONSE: The crystal may be damaged during the dehydration/readsorption/SCO processes. Nevertheless, this has not represented a problem to obtain good quality  structural data. 
;
_vrf_PLAT910_rt174_nh2pymptmeoh_100k_3 
;
PROBLEM: Missing # of FCF Reflection(s) Below Theta(Min).         12 Note
RESPONSE: The unit cell is relatively large and Mo radiation was used.  Therefore several reflections were probably stopped by the beam stop.  Nevertheless, this has not represented a problem to obtain good quality  structural data
;
_vrf_PLAT924_rt174_nh2pymptmeoh_100k_3 
;
PROBLEM: The Reported and Calculated Rho(min) Differ by .       2.23 eA-3
RESPONSE: The crystal may be some twined or/and can be damaged during the dehydration/readsorption/SCO processes. Nevertheless, this has not represented a problem to obtain good quality  structural data. 
;
_vrf_PLAT971_rt174_nh2pymptmeoh_100k_3_8 
;
PROBLEM: Check Calcd Resid. Dens.  1.34A   From Pt1             3.40 eA-3
RESPONSE: The residual electronic density may be due to the strong absorption of the Pt metal and the deterioration of the crystal during the SCO/dehydration/readsorption processes.
;
_vrf_PLAT972_rt174_nh2pymptmeoh_100k_3_2 
;
PROBLEM: Check Calcd Resid. Dens.  1.08A   From Pt2            -3.34 eA-3
RESPONSE: The residual electronic density may be due to the strong absorption of the Pt metal and the deterioration of the crystal during the SCO/dehydration/readsorption processes.
;
_vrf_PLAT972_rt174_nh2pymptmeoh_100k_3_3 
;
PROBLEM: Check Calcd Resid. Dens.  0.53A   From Pt2            -3.26 eA-3
RESPONSE: The residual electronic density may be due to the strong absorption of the Pt metal and the deterioration of the crystal during the SCO/dehydration/readsorption processes.
;
_vrf_PLAT972_rt174_nh2pymptmeoh_100k_3_4 
;
PROBLEM: Check Calcd Resid. Dens.  0.14A   From N3             -3.22 eA-3
RESPONSE: The residual electronic density may be due to the the deterioration of the crystal during the SCO/dehydration/readsorption processes.
;
_vrf_PLAT972_rt174_nh2pymptmeoh_100k_3_5 
;
PROBLEM: Check Calcd Resid. Dens.  0.27A   From Pt1            -3.13 eA-3
RESPONSE: The residual electronic density may be due to the strong absorption of the Pt metal and the deterioration of the crystal during the SCO/dehydration/readsorption processes.
;
_vrf_PLAT972_rt174_nh2pymptmeoh_100k_3_6 
;
PROBLEM: Check Calcd Resid. Dens.  0.78A   From Fe2            -2.95 eA-3
RESPONSE: The residual electronic density may be due to the strong absorption of the Fe metal and the deterioration of the crystal during the SCO/dehydration/readsorption processes.
;
_vrf_PLAT972_rt174_nh2pymptmeoh_100k_3_7 
;
PROBLEM: Check Calcd Resid. Dens.  0.95A   From Pt1            -2.77 eA-3
RESPONSE: The residual electronic density may be due to the strong absorption of the Pt metal and the deterioration of the crystal during the SCO/dehydration/readsorption processes.
;
_vrf_PLAT972_rt174_nh2pymptmeoh_100k_3_8 
;
PROBLEM: Check Calcd Resid. Dens.  1.20A   From C5             -2.60 eA-3
RESPONSE: The residual electronic density may be due to the the deterioration of the crystal during the SCO/dehydration/readsorption processes.
;
_vrf_PLAT973_rt174_nh2pymptmeoh_100k_3_2 
;
PROBLEM: Check Calcd Positive Resid. Density on       Fe1       1.83 eA-3
RESPONSE: The residual electronic density may be due to the strong absorption of the Fe metal and the deterioration of the crystal during the SCO/dehydration/readsorption processes.
;
# Added during the CSD deposition process: Thursday 17 September 2020 12:29 PM
# end Validation Reply Form

_audit_creation_date             2020-09-09
_audit_creation_method           
;
Olex2 1.3
(compiled 2020.07.31 svn.rc2a77460 for OlexSys, GUI svn.r6145)
;
_shelx_SHELXL_version_number     2018/3
_chemical_name_common            ?
_chemical_name_systematic        ?
_chemical_formula_moiety         'C12 H10 Fe N10 Pt, 0.5(C H4 O)'
_chemical_formula_sum            'C12.50 H12 Fe N10 O0.50 Pt'
_chemical_formula_weight         561.26
_chemical_melting_point          ?
loop_
_atom_type_symbol
_atom_type_description
_atom_type_scat_dispersion_real
_atom_type_scat_dispersion_imag
_atom_type_scat_source
C C 0.0033 0.0016 'International Tables Vol C Tables 4.2.6.8 and 6.1.1.4'
H H 0.0000 0.0000 'International Tables Vol C Tables 4.2.6.8 and 6.1.1.4'
Fe Fe 0.3463 0.8444 'International Tables Vol C Tables 4.2.6.8 and 6.1.1.4'
N N 0.0061 0.0033 'International Tables Vol C Tables 4.2.6.8 and 6.1.1.4'
O O 0.0106 0.0060 'International Tables Vol C Tables 4.2.6.8 and 6.1.1.4'
Pt Pt -1.7033 8.3905 'International Tables Vol C Tables 4.2.6.8 and 6.1.1.4'

_shelx_space_group_comment       
;
The symmetry employed for this shelxl refinement is uniquely defined
by the following loop, which should always be used as a source of
symmetry information in preference to the above space-group names.
They are only intended as comments.
;
_space_group_crystal_system      orthorhombic
_space_group_IT_number           57
_space_group_name_H-M_alt        'P b c m'
_space_group_name_Hall           '-P 2c 2b'
loop_
_space_group_symop_operation_xyz
'x, y, z'
'-x, -y, z+1/2'
'-x, y+1/2, -z+1/2'
'x, -y+1/2, -z'
'-x, -y, -z'
'x, y, -z-1/2'
'x, -y-1/2, z-1/2'
'-x, y-1/2, z'

_cell_length_a                   14.8631(7)
_cell_length_b                   32.144(2)
_cell_length_c                   7.1639(4)
_cell_angle_alpha                90
_cell_angle_beta                 90
_cell_angle_gamma                90
_cell_volume                     3422.6(3)
_cell_formula_units_Z            8
_cell_measurement_reflns_used    2210
_cell_measurement_temperature    100.0(8)
_cell_measurement_theta_max      27.7750
_cell_measurement_theta_min      3.9890
_shelx_estimated_absorpt_T_max   0.840
_shelx_estimated_absorpt_T_min   0.465
_exptl_absorpt_coefficient_mu    9.035
_exptl_absorpt_correction_T_max  1.00000
_exptl_absorpt_correction_T_min  0.60889
_exptl_absorpt_correction_type   multi-scan
_exptl_absorpt_process_details   
;
CrysAlisPro 1.171.40.53 (Rigaku Oxford Diffraction, 2019)
Empirical absorption correction using spherical harmonics,
 implemented in SCALE3 ABSPACK scaling algorithm.
;
_exptl_absorpt_special_details   ?
_exptl_crystal_colour            orange
_exptl_crystal_colour_primary    orange
_exptl_crystal_density_diffrn    2.178
_exptl_crystal_density_meas      ?
_exptl_crystal_density_method    ?
_exptl_crystal_description       plate
_exptl_crystal_F_000             2120
_exptl_crystal_size_max          0.1
_exptl_crystal_size_mid          0.1
_exptl_crystal_size_min          0.02
_exptl_transmission_factor_max   ?
_exptl_transmission_factor_min   ?
_diffrn_reflns_av_R_equivalents  0.0424
_diffrn_reflns_av_unetI/netI     0.0632
_diffrn_reflns_Laue_measured_fraction_full 0.994
_diffrn_reflns_Laue_measured_fraction_max 0.850
_diffrn_reflns_limit_h_max       12
_diffrn_reflns_limit_h_min       -18
_diffrn_reflns_limit_k_max       25
_diffrn_reflns_limit_k_min       -42
_diffrn_reflns_limit_l_max       8
_diffrn_reflns_limit_l_min       -6
_diffrn_reflns_number            9515
_diffrn_reflns_point_group_measured_fraction_full 0.994
_diffrn_reflns_point_group_measured_fraction_max 0.850
_diffrn_reflns_theta_full        25.242
_diffrn_reflns_theta_max         28.009
_diffrn_reflns_theta_min         3.336
_diffrn_ambient_environment      N~2~
_diffrn_ambient_temperature      100.0(8)
_diffrn_detector                 'CCD plate'
_diffrn_detector_area_resol_mean 16.0267
_diffrn_detector_type            Sapphire3
_diffrn_measured_fraction_theta_full 0.994
_diffrn_measured_fraction_theta_max 0.850
_diffrn_measurement_details      
;
List of Runs (angles in degrees, time in seconds):

  # Type    Start    End  Width  t~exp~   \w     \q     \k     \f   Frames
#--------------------------------------------------------------------------
  1  \w    -76.00 -22.00   0.75    5.00    --  -14.97 -57.00 120.00   72
  2  \w    -14.00  14.50   0.75    5.00    --   15.83  77.00 -30.00   38
  3  \w      9.00  75.00   0.75    5.00    --   15.83  38.00-120.00   88
;
_diffrn_measurement_device       'four-circle diffractometer'
_diffrn_measurement_device_type  
'SuperNova, Single source at offset/far, Sapphire3'
_diffrn_measurement_method       '\w scans'
_diffrn_orient_matrix_type       
'CrysAlisPro convention (1999,Acta A55,543-557)'
_diffrn_orient_matrix_UB_11      -0.0191660000
_diffrn_orient_matrix_UB_12      0.0471746000
_diffrn_orient_matrix_UB_13      -0.0066454000
_diffrn_orient_matrix_UB_21      -0.0085674000
_diffrn_orient_matrix_UB_22      -0.0817718000
_diffrn_orient_matrix_UB_23      -0.0194360000
_diffrn_orient_matrix_UB_31      -0.0068379000
_diffrn_orient_matrix_UB_32      -0.0296244000
_diffrn_orient_matrix_UB_33      0.0430834000
_diffrn_radiation_monochromator  mirror
_diffrn_radiation_probe          x-ray
_diffrn_radiation_type           'Mo K\a'
_diffrn_radiation_wavelength     0.71073
_diffrn_source                   'micro-focus sealed X-ray tube'
_diffrn_source_type              'SuperNova (Mo) X-ray Source'
_reflns_Friedel_coverage         0.000
_reflns_Friedel_fraction_full    .
_reflns_Friedel_fraction_max     .
_reflns_number_gt                3032
_reflns_number_total             3804
_reflns_odcompleteness_completeness 99.49
_reflns_odcompleteness_iscentric 1
_reflns_odcompleteness_theta     24.97
_reflns_special_details          
;
 Reflections were merged by SHELXL according to the crystal
 class for the calculation of statistics and refinement.
 
 _reflns_Friedel_fraction is defined as the number of unique
 Friedel pairs measured divided by the number that would be
 possible theoretically, ignoring centric projections and
 systematic absences.
;
_reflns_threshold_expression     'I > 2\s(I)'
_computing_cell_refinement       'CrysAlisPro 1.171.40.53 (Rigaku OD, 2019)'
_computing_data_collection       'CrysAlisPro 1.171.40.53 (Rigaku OD, 2019)'
_computing_data_reduction        'CrysAlisPro 1.171.40.53 (Rigaku OD, 2019)'
_computing_molecular_graphics    'Olex2 1.3 (Dolomanov et al., 2009)'
_computing_publication_material  'Olex2 1.3 (Dolomanov et al., 2009)'
_computing_structure_refinement  'SHELXL 2018/3 (Sheldrick, 2015)'
_computing_structure_solution    'SHELXT 2018/2 (Sheldrick, 2018)'
_refine_diff_density_max         9.270
_refine_diff_density_min         -8.372
_refine_diff_density_rms         0.464
_refine_ls_extinction_coef       .
_refine_ls_extinction_method     none
_refine_ls_goodness_of_fit_ref   1.086
_refine_ls_hydrogen_treatment    mixed
_refine_ls_matrix_type           full
_refine_ls_number_parameters     131
_refine_ls_number_reflns         3804
_refine_ls_number_restraints     12
_refine_ls_R_factor_all          0.1159
_refine_ls_R_factor_gt           0.0979
_refine_ls_restrained_S_all      1.084
_refine_ls_shift/su_max          0.009
_refine_ls_shift/su_mean         0.001
_refine_ls_structure_factor_coef Fsqd
_refine_ls_weighting_details     
'w=1/[\s^2^(Fo^2^)+553.5499P] where P=(Fo^2^+2Fc^2^)/3'
_refine_ls_weighting_scheme      calc
_refine_ls_wR_factor_gt          0.1933
_refine_ls_wR_factor_ref         0.2026
_refine_special_details          ?
_olex2_refinement_description    
;
1. Fixed Uiso
 At 1.2 times of:
  All C(H) groups
 At 1.5 times of:
  All C(H,H,H) groups, All N(H,H) groups, All O(H) groups
2. Restrained distances
 N3-H3B
 0.9 with sigma of 0.0001
 N3-H3A
 0.9 with sigma of 0.0001
 H14B_$1-N14_$1
 0.9 with sigma of 0.0001
 H14A_$1-N14_$1
 0.9 with sigma of 0.0001
 N11_$1-H11B_$1
 0.9 with sigma of 0.0001
 N11_$1-H11A_$1
 0.9 with sigma of 0.0001
 N8_$1-H8A_$1
 0.9 with sigma of 0.0001
 N8_$1-H8B_$1
 0.9 with sigma of 0.0001
 H3B_$1-H3A_$1
 1.5 with sigma of 0.0001
 H14B_$1-H14A_$1
 1.5 with sigma of 0.0001
 H11A_$1-H11B_$1
 1.5 with sigma of 0.0001
 H8B_$1-H8A_$1
 1.5 with sigma of 0.0001
3. Uiso/Uaniso restraints and constraints
Uanis(N6) = Uanis(C10) = Uanis(N7) = Uanis(C9) = Uanis(C8) = Uanis(N8) =
Uanis(C7) = Uanis(N12) = Uanis(C18) = Uanis(N13) = Uanis(C17) = Uanis(C15) =
Uanis(N14) = Uanis(N11) = Uanis(C12) = Uanis(C13) = Uanis(N10) = Uanis(C14) =
Uanis(N9) = Uanis(C11) = Uanis(N1) = Uanis(C4) = Uanis(N2) = Uanis(C3) =
Uanis(C2) = Uanis(C1) = Uanis(N3)
Uanis(Fe1) = Uanis(N16) = Uanis(C20) = Uanis(Pt2) = Uanis(C19) = Uanis(N15) =
Uanis(C6) = Uanis(Pt1) = Uanis(N4) = Uanis(C5) = Uanis(Fe2) = Uanis(N5)
4. Others
 Fixed Sof: H3A(0.5) H3B(0.5) H8A(0.5) H8B(0.5) H14A(0.5) H14B(0.5) O1(0.25)
 H1A(0.25) C21(0.25) H21A(0.25) H21B(0.25) H21C(0.25) O2(0.25) H2(0.25)
 C22(0.25) H22A(0.25) H22B(0.25) H22C(0.25)
 Fixed X: O1(0.001821) C21(-0.0001) O2(0.50464) C22(0.50367)
 Fixed Y: O1(0.237519) C21(0.239249) O2(0.51146) C22(0.50797)
 Fixed Z: O1(1.25) C21(1.06403) O2(1.25) C22(1.05438)
5.a Aromatic/amide H refined with riding coordinates:
 C1(H1), C3(H3), C4(H4), C7(H7), C9(H9), C10(H10), C11(H11), C13(H13),
 C14(H14), C15(H15), C17(H17), C18(H18)
5.b Idealised Me refined as rotating group:
 C21(H21A,H21B,H21C), C22(H22A,H22B,H22C)
5.c Idealised tetrahedral OH refined as rotating group:
 O1(H1A), O2(H2)
;
_atom_sites_solution_hydrogens   mixed
_atom_sites_solution_primary     dual
_atom_sites_solution_secondary   ?
loop_
_atom_site_label
_atom_site_type_symbol
_atom_site_fract_x
_atom_site_fract_y
_atom_site_fract_z
_atom_site_U_iso_or_equiv
_atom_site_adp_type
_atom_site_occupancy
_atom_site_site_symmetry_order
_atom_site_calc_flag
_atom_site_refinement_flags_posn
_atom_site_refinement_flags_adp
_atom_site_refinement_flags_occupancy
_atom_site_disorder_assembly
_atom_site_disorder_group
Pt1 Pt 0.99841(6) 0.36722(3) 0.750000 0.0075(2) Uani 1 2 d S T P . .
Pt2 Pt 0.51569(5) 0.38440(3) 0.750000 0.0075(2) Uani 1 2 d S T P . .
Fe1 Fe 0.2578(2) 0.37411(13) 1.250000 0.0075(2) Uani 1 2 d S T P . .
Fe2 Fe 0.7575(2) 0.37747(13) 0.250000 0.0075(2) Uani 1 2 d S T P . .
N1 N 0.2653(15) 0.3050(9) 1.250000 0.0227(12) Uani 1 2 d S T P . .
N2 N 0.1883(15) 0.2429(8) 1.250000 0.0227(12) Uani 1 2 d S T P . .
N3 N 0.4253(2) 0.22291(8) 1.250000 0.0227(12) Uani 1 2 d DS T P . .
H3A H 0.4277(5) 0.19511(7) 1.2359(19) 0.034 Uiso 0.5 1 d D U P . .
H3B H 0.4730(2) 0.23603(10) 1.1998(10) 0.034 Uiso 0.5 1 d D U P . .
N4 N 1.1538(9) 0.3717(5) 0.457(2) 0.0075(2) Uani 1 1 d . . . . .
N5 N 0.8489(9) 0.3689(4) 0.443(2) 0.0075(2) Uani 1 1 d . . . . .
N6 N 0.7226(16) 0.3162(8) 0.250000 0.0227(12) Uani 1 2 d S T P . .
N7 N 0.6030(15) 0.2676(8) 0.250000 0.0227(12) Uani 1 2 d S T P . .
N8 N 0.8169(2) 0.21371(10) 0.250000 0.0227(12) Uani 1 2 d S T P . .
H8A H 0.7977(3) 0.19023(9) 0.3057(9) 0.034 Uiso 0.5 1 d . U P . .
H8B H 0.87090(19) 0.22219(13) 0.2920(11) 0.034 Uiso 0.5 1 d . U P . .
N9 N 0.2444(15) 0.4426(9) 1.250000 0.0227(12) Uani 1 2 d S T P . .
N10 N 0.3207(15) 0.5078(8) 1.250000 0.0227(12) Uani 1 2 d S T P . .
N11 N 0.08468(19) 0.52772(7) 1.250000 0.0227(12) Uani 1 2 d S T P . .
H11A H 0.0772(4) 0.55550(6) 1.250000 0.034 Uiso 1 2 d S U P . .
H11B H 0.0322(2) 0.51374(9) 1.250000 0.034 Uiso 1 2 d S U P . .
N12 N 0.7857(16) 0.4393(8) 0.250000 0.0227(12) Uani 1 2 d S T P . .
N13 N 0.9053(15) 0.4902(8) 0.250000 0.0227(12) Uani 1 2 d S T P . .
N14 N 0.6846(2) 0.54024(10) 0.250000 0.0227(12) Uani 1 2 d S T P . .
H14A H 0.7066(3) 0.56444(9) 0.2936(10) 0.034 Uiso 0.5 1 d . U P . .
H14B H 0.6374(2) 0.53086(12) 0.3166(7) 0.034 Uiso 0.5 1 d . U P . .
N15 N 0.6667(8) 0.3867(5) 0.444(2) 0.0075(2) Uani 1 1 d . . . . .
N16 N 0.3617(8) 0.3770(5) 1.045(2) 0.0075(2) Uani 1 1 d . . . . .
C1 C 0.3430(19) 0.2865(10) 1.250000 0.0227(12) Uani 1 2 d S T P . .
H1 H 0.396803 0.302433 1.250000 0.027 Uiso 1 2 calc R U P . .
C2 C 0.3478(18) 0.2413(10) 1.250000 0.0227(12) Uani 1 2 d S T P . .
C3 C 0.2654(18) 0.2239(11) 1.250000 0.0227(12) Uani 1 2 d S T P . .
H3 H 0.263413 0.194338 1.250000 0.027 Uiso 1 2 calc R U P . .
C4 C 0.1893(19) 0.2843(10) 1.250000 0.0227(12) Uani 1 2 d S T P . .
H4 H 0.134038 0.299151 1.250000 0.027 Uiso 1 2 calc R U P . .
C5 C 1.0962(10) 0.3695(5) 0.563(3) 0.0075(2) Uani 1 1 d . . . . .
C6 C 0.9031(10) 0.3669(5) 0.550(3) 0.0075(2) Uani 1 1 d . . . . .
C7 C 0.7867(19) 0.2875(10) 0.250000 0.0227(12) Uani 1 2 d S T P . .
H7 H 0.848836 0.294330 0.250000 0.027 Uiso 1 2 calc R U P . .
C8 C 0.7548(18) 0.2445(11) 0.250000 0.0227(12) Uani 1 2 d S T P . .
C9 C 0.6632(18) 0.2374(10) 0.250000 0.0227(12) Uani 1 2 d S T P . .
H9 H 0.642581 0.209444 0.250000 0.027 Uiso 1 2 calc R U P . .
C10 C 0.6359(19) 0.3061(10) 0.250000 0.0227(12) Uani 1 2 d S T P . .
H10 H 0.593707 0.328338 0.250000 0.027 Uiso 1 2 calc R U P . .
C11 C 0.1652(19) 0.4637(10) 1.250000 0.0227(12) Uani 1 2 d S T P . .
H11 H 0.110726 0.448188 1.250000 0.027 Uiso 1 2 calc R U P . .
C12 C 0.1600(18) 0.5076(10) 1.250000 0.0227(12) Uani 1 2 d S T P . .
C13 C 0.2426(18) 0.5279(11) 1.250000 0.0227(12) Uani 1 2 d S T P . .
H13 H 0.243202 0.557491 1.250000 0.027 Uiso 1 2 calc R U P . .
C14 C 0.3172(19) 0.4664(10) 1.250000 0.0227(12) Uani 1 2 d S T P . .
H14 H 0.373383 0.452314 1.250000 0.027 Uiso 1 2 calc R U P . .
C15 C 0.7279(19) 0.4676(10) 0.250000 0.0227(12) Uani 1 2 d S T P . .
H15 H 0.665991 0.460261 0.250000 0.027 Uiso 1 2 calc R U P . .
C16 C 0.753(2) 0.5108(9) 0.250000 0.018(6) Uani 1 2 d S T P . .
C17 C 0.8420(18) 0.5194(10) 0.250000 0.0227(12) Uani 1 2 d S T P . .
H17 H 0.860236 0.547712 0.250000 0.027 Uiso 1 2 calc R U P . .
C18 C 0.8751(18) 0.4514(10) 0.250000 0.0227(12) Uani 1 2 d S T P . .
H18 H 0.918880 0.429879 0.250000 0.027 Uiso 1 2 calc R U P . .
C19 C 0.6112(10) 0.3876(5) 0.555(2) 0.0075(2) Uani 1 1 d . . . . .
C20 C 0.4209(10) 0.3795(6) 0.943(2) 0.0075(2) Uani 1 1 d . . . . .
O1 O 0.001821 0.237519 1.250000 0.066(19) Uiso 0.25 1 d S . P A -1
H1A H -0.004660 0.261563 1.293919 0.099 Uiso 0.25 1 calc R U P A -1
C21 C -0.000100 0.239249 1.064030 0.009(13) Uiso 0.25 1 d . . P A -1
H21A H -0.059175 0.230087 1.019291 0.013 Uiso 0.25 1 calc R U P A -1
H21B H 0.046652 0.221021 1.012888 0.013 Uiso 0.25 1 calc R U P A -1
H21C H 0.010811 0.267911 1.023263 0.013 Uiso 0.25 1 calc R U P A -1
O2 O 0.504640 0.511460 1.250000 0.055(16) Uiso 0.25 1 d S . P B -1
H2 H 0.504736 0.487596 1.297782 0.083 Uiso 0.25 1 calc R U P B -1
C22 C 0.503670 0.507970 1.054380 0.018(16) Uiso 0.25 1 d . . P B -1
H22A H 0.557010 0.521676 1.002571 0.026 Uiso 0.25 1 calc R U P B -1
H22B H 0.449348 0.521293 1.005006 0.026 Uiso 0.25 1 calc R U P B -1
H22C H 0.503975 0.478507 1.019210 0.026 Uiso 0.25 1 calc R U P B -1

loop_
_atom_site_aniso_label
_atom_site_aniso_U_11
_atom_site_aniso_U_22
_atom_site_aniso_U_33
_atom_site_aniso_U_23
_atom_site_aniso_U_13
_atom_site_aniso_U_12
Pt1 0.0046(3) 0.0144(4) 0.0035(3) 0.000 0.000 -0.0004(3)
Pt2 0.0046(3) 0.0144(4) 0.0035(3) 0.000 0.000 -0.0004(3)
Fe1 0.0046(3) 0.0144(4) 0.0035(3) 0.000 0.000 -0.0004(3)
Fe2 0.0046(3) 0.0144(4) 0.0035(3) 0.000 0.000 -0.0004(3)
N1 0.010(2) 0.027(3) 0.031(3) 0.000 0.000 -0.003(2)
N2 0.010(2) 0.027(3) 0.031(3) 0.000 0.000 -0.003(2)
N3 0.010(2) 0.027(3) 0.031(3) 0.000 0.000 -0.003(2)
N4 0.0046(3) 0.0144(4) 0.0035(3) 0.000 0.000 -0.0004(3)
N5 0.0046(3) 0.0144(4) 0.0035(3) 0.000 0.000 -0.0004(3)
N6 0.010(2) 0.027(3) 0.031(3) 0.000 0.000 -0.003(2)
N7 0.010(2) 0.027(3) 0.031(3) 0.000 0.000 -0.003(2)
N8 0.010(2) 0.027(3) 0.031(3) 0.000 0.000 -0.003(2)
N9 0.010(2) 0.027(3) 0.031(3) 0.000 0.000 -0.003(2)
N10 0.010(2) 0.027(3) 0.031(3) 0.000 0.000 -0.003(2)
N11 0.010(2) 0.027(3) 0.031(3) 0.000 0.000 -0.003(2)
N12 0.010(2) 0.027(3) 0.031(3) 0.000 0.000 -0.003(2)
N13 0.010(2) 0.027(3) 0.031(3) 0.000 0.000 -0.003(2)
N14 0.010(2) 0.027(3) 0.031(3) 0.000 0.000 -0.003(2)
N15 0.0046(3) 0.0144(4) 0.0035(3) 0.000 0.000 -0.0004(3)
N16 0.0046(3) 0.0144(4) 0.0035(3) 0.000 0.000 -0.0004(3)
C1 0.010(2) 0.027(3) 0.031(3) 0.000 0.000 -0.003(2)
C2 0.010(2) 0.027(3) 0.031(3) 0.000 0.000 -0.003(2)
C3 0.010(2) 0.027(3) 0.031(3) 0.000 0.000 -0.003(2)
C4 0.010(2) 0.027(3) 0.031(3) 0.000 0.000 -0.003(2)
C5 0.0046(3) 0.0144(4) 0.0035(3) 0.000 0.000 -0.0004(3)
C6 0.0046(3) 0.0144(4) 0.0035(3) 0.000 0.000 -0.0004(3)
C7 0.010(2) 0.027(3) 0.031(3) 0.000 0.000 -0.003(2)
C8 0.010(2) 0.027(3) 0.031(3) 0.000 0.000 -0.003(2)
C9 0.010(2) 0.027(3) 0.031(3) 0.000 0.000 -0.003(2)
C10 0.010(2) 0.027(3) 0.031(3) 0.000 0.000 -0.003(2)
C11 0.010(2) 0.027(3) 0.031(3) 0.000 0.000 -0.003(2)
C12 0.010(2) 0.027(3) 0.031(3) 0.000 0.000 -0.003(2)
C13 0.010(2) 0.027(3) 0.031(3) 0.000 0.000 -0.003(2)
C14 0.010(2) 0.027(3) 0.031(3) 0.000 0.000 -0.003(2)
C15 0.010(2) 0.027(3) 0.031(3) 0.000 0.000 -0.003(2)
C16 0.026(15) 0.012(15) 0.017(15) 0.000 0.000 0.005(11)
C17 0.010(2) 0.027(3) 0.031(3) 0.000 0.000 -0.003(2)
C18 0.010(2) 0.027(3) 0.031(3) 0.000 0.000 -0.003(2)
C19 0.0046(3) 0.0144(4) 0.0035(3) 0.000 0.000 -0.0004(3)
C20 0.0046(3) 0.0144(4) 0.0035(3) 0.000 0.000 -0.0004(3)

_geom_special_details            
;
 All esds (except the esd in the dihedral angle between two l.s. planes)
 are estimated using the full covariance matrix.  The cell esds are taken
 into account individually in the estimation of esds in distances, angles
 and torsion angles; correlations between esds in cell parameters are only
 used when they are defined by crystal symmetry.  An approximate (isotropic)
 treatment of cell esds is used for estimating esds involving l.s. planes.
;
loop_
_geom_bond_atom_site_label_1
_geom_bond_atom_site_label_2
_geom_bond_distance
_geom_bond_site_symmetry_2
_geom_bond_publ_flag
Pt1 C5 1.980(17) . ?
Pt1 C5 1.980(17) 6_557 ?
Pt1 C6 2.013(17) 6_557 ?
Pt1 C6 2.013(17) . ?
Pt2 C19 1.995(16) 6_557 ?
Pt2 C19 1.995(16) . ?
Pt2 C20 1.980(16) 6_557 ?
Pt2 C20 1.980(16) . ?
Fe1 N1 2.22(3) . ?
Fe1 N4 2.142(14) 1_456 ?
Fe1 N4 2.142(14) 6_457 ?
Fe1 N9 2.21(3) . ?
Fe1 N16 2.134(14) 6_558 ?
Fe1 N16 2.134(14) . ?
Fe2 N5 1.959(14) . ?
Fe2 N5 1.959(14) 6_556 ?
Fe2 N6 2.04(3) . ?
Fe2 N12 2.03(3) . ?
Fe2 N15 1.959(14) . ?
Fe2 N15 1.959(14) 6_556 ?
N1 C1 1.30(4) . ?
N1 C4 1.31(4) . ?
N2 C3 1.30(4) . ?
N2 C4 1.33(4) . ?
N3 H3A 0.90000(12) . ?
N3 H3A 0.90011(12) 6_558 ?
N3 H3B 0.90000(12) . ?
N3 H3B 0.90000(12) 6_558 ?
N3 C2 1.29(3) . ?
N4 C5 1.15(2) . ?
N5 C6 1.11(2) . ?
N6 C7 1.33(4) . ?
N6 C10 1.33(3) . ?
N7 C9 1.32(4) . ?
N7 C10 1.33(4) . ?
N8 H8A 0.90000(11) . ?
N8 H8A 0.89995(11) 6_556 ?
N8 H8B 0.90000(12) . ?
N8 H8B 0.90001(12) 6_556 ?
N8 C8 1.35(3) . ?
N9 C11 1.36(4) . ?
N9 C14 1.33(4) . ?
N10 C13 1.33(4) . ?
N10 C14 1.33(4) . ?
N11 H11A 0.90000(12) . ?
N11 H11B 0.90000(11) . ?
N11 C12 1.29(3) . ?
N12 C15 1.25(4) . ?
N12 C18 1.38(3) . ?
N13 C17 1.33(4) . ?
N13 C18 1.33(4) . ?
N14 H14A 0.90005(11) 6_556 ?
N14 H14A 0.90000(11) . ?
N14 H14B 0.90000(11) . ?
N14 H14B 0.89999(11) 6_556 ?
N14 C16 1.39(3) . ?
N15 C19 1.15(2) . ?
N16 C20 1.15(2) . ?
C1 H1 0.9500 . ?
C1 C2 1.45(4) . ?
C2 C3 1.35(4) . ?
C3 H3 0.9500 . ?
C4 H4 0.9500 . ?
C7 H7 0.9500 . ?
C7 C8 1.46(4) . ?
C8 C9 1.38(4) . ?
C9 H9 0.9500 . ?
C10 H10 0.9500 . ?
C11 H11 0.9500 . ?
C11 C12 1.41(4) . ?
C12 C13 1.39(4) . ?
C13 H13 0.9500 . ?
C14 H14 0.9500 . ?
C15 H15 0.9500 . ?
C15 C16 1.44(4) . ?
C16 C17 1.36(4) . ?
C17 H17 0.9500 . ?
C18 H18 0.9500 . ?
O1 H1A 0.8400 . ?
O1 C21 1.33374(8) . ?
C21 H21A 0.9800 . ?
C21 H21B 0.9800 . ?
C21 H21C 0.9800 . ?
O2 H2 0.8400 . ?
O2 C22 1.40596(8) . ?
C22 H22A 0.9800 . ?
C22 H22B 0.9800 . ?
C22 H22C 0.9800 . ?

loop_
_geom_angle_atom_site_label_1
_geom_angle_atom_site_label_2
_geom_angle_atom_site_label_3
_geom_angle
_geom_angle_site_symmetry_1
_geom_angle_site_symmetry_3
_geom_angle_publ_flag
C5 Pt1 C5 85.4(10) . 6_557 ?
C5 Pt1 C6 92.0(6) 6_557 6_557 ?
C5 Pt1 C6 92.0(6) . . ?
C5 Pt1 C6 176.9(7) . 6_557 ?
C5 Pt1 C6 176.9(7) 6_557 . ?
C6 Pt1 C6 90.5(10) . 6_557 ?
C19 Pt2 C19 88.9(9) 6_557 . ?
C20 Pt2 C19 178.4(7) . . ?
C20 Pt2 C19 91.3(7) 6_557 . ?
C20 Pt2 C19 91.3(7) . 6_557 ?
C20 Pt2 C19 178.4(7) 6_557 6_557 ?
C20 Pt2 C20 88.5(9) . 6_557 ?
N4 Fe1 N1 90.0(6) 1_456 . ?
N4 Fe1 N1 90.0(6) 6_457 . ?
N4 Fe1 N4 87.5(7) 6_457 1_456 ?
N4 Fe1 N9 88.3(6) 1_456 . ?
N4 Fe1 N9 88.3(6) 6_457 . ?
N9 Fe1 N1 177.7(8) . . ?
N16 Fe1 N1 90.4(6) 6_558 . ?
N16 Fe1 N1 90.4(6) . . ?
N16 Fe1 N4 92.7(5) 6_558 1_456 ?
N16 Fe1 N4 92.7(5) . 6_457 ?
N16 Fe1 N4 179.6(6) 6_558 6_457 ?
N16 Fe1 N4 179.6(6) . 1_456 ?
N16 Fe1 N9 91.3(6) . . ?
N16 Fe1 N9 91.3(6) 6_558 . ?
N16 Fe1 N16 87.1(7) . 6_558 ?
N5 Fe2 N5 90.0(8) . 6_556 ?
N5 Fe2 N6 92.3(6) . . ?
N5 Fe2 N6 92.3(6) 6_556 . ?
N5 Fe2 N12 89.7(6) 6_556 . ?
N5 Fe2 N12 89.7(6) . . ?
N5 Fe2 N15 89.9(6) 6_556 6_556 ?
N5 Fe2 N15 89.9(6) . . ?
N5 Fe2 N15 179.4(7) 6_556 . ?
N5 Fe2 N15 179.4(7) . 6_556 ?
N12 Fe2 N6 177.2(10) . . ?
N15 Fe2 N6 88.3(6) . . ?
N15 Fe2 N6 88.3(6) 6_556 . ?
N15 Fe2 N12 89.7(7) . . ?
N15 Fe2 N12 89.7(7) 6_556 . ?
N15 Fe2 N15 90.3(8) . 6_556 ?
C1 N1 Fe1 120(2) . . ?
C1 N1 C4 122(3) . . ?
C4 N1 Fe1 118(2) . . ?
C3 N2 C4 117(3) . . ?
H3A N3 H3A 12.9(18) . 6_558 ?
H3A N3 H3B 112.885(19) . . ?
H3A N3 H3B 112.881(19) 6_558 6_558 ?
H3A N3 H3B 118.6(8) . 6_558 ?
H3B N3 H3A 118.6(8) . 6_558 ?
H3B N3 H3B 47.1(10) . 6_558 ?
C2 N3 H3A 119.2(14) . 6_558 ?
C2 N3 H3A 119.2(14) . . ?
C2 N3 H3B 119.2(12) . 6_558 ?
C2 N3 H3B 119.2(12) . . ?
C5 N4 Fe1 177.3(14) . 1_654 ?
C6 N5 Fe2 174.7(15) . . ?
C7 N6 Fe2 119.4(19) . . ?
C7 N6 C10 122(3) . . ?
C10 N6 Fe2 119(2) . . ?
C9 N7 C10 116(2) . . ?
H8A N8 H8A 52.6(9) . 6_556 ?
H8A N8 H8B 112.887(18) 6_556 6_556 ?
H8A N8 H8B 112.885(18) . . ?
H8A N8 H8B 133.2(6) . 6_556 ?
H8B N8 H8A 133.2(6) . 6_556 ?
H8B N8 H8B 39.0(10) . 6_556 ?
C8 N8 H8A 113.4(12) . . ?
C8 N8 H8A 113.4(12) . 6_556 ?
C8 N8 H8B 112.8(12) . 6_556 ?
C8 N8 H8B 112.8(12) . . ?
C11 N9 Fe1 125(2) . . ?
C14 N9 Fe1 120(2) . . ?
C14 N9 C11 115(3) . . ?
C13 N10 C14 117(3) . . ?
H11A N11 H11B 112.885(19) . . ?
C12 N11 H11A 127.1(14) . . ?
C12 N11 H11B 120.1(14) . . ?
C15 N12 Fe2 125(2) . . ?
C15 N12 C18 117(3) . . ?
C18 N12 Fe2 118(2) . . ?
C18 N13 C17 115(2) . . ?
H14A N14 H14A 40.6(9) . 6_556 ?
H14A N14 H14B 112.888(18) 6_556 6_556 ?
H14A N14 H14B 139.2(6) . 6_556 ?
H14A N14 H14B 112.885(19) . . ?
H14B N14 H14A 139.2(7) . 6_556 ?
H14B N14 H14B 64.0(8) . 6_556 ?
C16 N14 H14A 109.0(13) . . ?
C16 N14 H14A 109.0(13) . 6_556 ?
C16 N14 H14B 109.9(11) . 6_556 ?
C16 N14 H14B 109.9(11) . . ?
C19 N15 Fe2 172.5(15) . . ?
C20 N16 Fe1 175.8(14) . . ?
N1 C1 H1 119.9 . . ?
N1 C1 C2 120(3) . . ?
C2 C1 H1 119.9 . . ?
N3 C2 C1 120(2) . . ?
N3 C2 C3 128(3) . . ?
C3 C2 C1 112(3) . . ?
N2 C3 C2 127(3) . . ?
N2 C3 H3 116.3 . . ?
C2 C3 H3 116.3 . . ?
N1 C4 N2 121(3) . . ?
N1 C4 H4 119.4 . . ?
N2 C4 H4 119.4 . . ?
N4 C5 Pt1 178.1(16) . . ?
N5 C6 Pt1 176.1(16) . . ?
N6 C7 H7 122.4 . . ?
N6 C7 C8 115(3) . . ?
C8 C7 H7 122.4 . . ?
N8 C8 C7 118(2) . . ?
N8 C8 C9 123(3) . . ?
C9 C8 C7 119(3) . . ?
N7 C9 C8 123(3) . . ?
N7 C9 H9 118.4 . . ?
C8 C9 H9 118.4 . . ?
N6 C10 N7 126(3) . . ?
N6 C10 H10 117.2 . . ?
N7 C10 H10 117.2 . . ?
N9 C11 H11 118.5 . . ?
N9 C11 C12 123(3) . . ?
C12 C11 H11 118.5 . . ?
N11 C12 C11 123(2) . . ?
N11 C12 C13 122(3) . . ?
C13 C12 C11 115(3) . . ?
N10 C13 C12 123(3) . . ?
N10 C13 H13 118.6 . . ?
C12 C13 H13 118.6 . . ?
N9 C14 N10 127(3) . . ?
N9 C14 H14 116.3 . . ?
N10 C14 H14 116.3 . . ?
N12 C15 H15 119.1 . . ?
N12 C15 C16 122(3) . . ?
C16 C15 H15 119.1 . . ?
N14 C16 C15 118(2) . . ?
C17 C16 N14 125(3) . . ?
C17 C16 C15 117(3) . . ?
N13 C17 C16 123(3) . . ?
N13 C17 H17 118.3 . . ?
C16 C17 H17 118.3 . . ?
N12 C18 H18 116.9 . . ?
N13 C18 N12 126(3) . . ?
N13 C18 H18 116.9 . . ?
N15 C19 Pt2 175.5(16) . . ?
N16 C20 Pt2 175.3(14) . . ?
C21 O1 H1A 109.5 . . ?
O1 C21 H21A 109.5 . . ?
O1 C21 H21B 109.5 . . ?
O1 C21 H21C 109.5 . . ?
H21A C21 H21B 109.5 . . ?
H21A C21 H21C 109.5 . . ?
H21B C21 H21C 109.5 . . ?
C22 O2 H2 109.5 . . ?
O2 C22 H22A 109.5 . . ?
O2 C22 H22B 109.5 . . ?
O2 C22 H22C 109.5 . . ?
H22A C22 H22B 109.5 . . ?
H22A C22 H22C 109.5 . . ?
H22B C22 H22C 109.5 . . ?

loop_
_geom_torsion_atom_site_label_1
_geom_torsion_atom_site_label_2
_geom_torsion_atom_site_label_3
_geom_torsion_atom_site_label_4
_geom_torsion
_geom_torsion_site_symmetry_1
_geom_torsion_site_symmetry_2
_geom_torsion_site_symmetry_3
_geom_torsion_site_symmetry_4
_geom_torsion_publ_flag
Fe1 N1 C1 C2 180.0 . . . . ?
Fe1 N1 C4 N2 180.0 . . . . ?
Fe1 N9 C11 C12 180.0 . . . . ?
Fe1 N9 C14 N10 180.0 . . . . ?
Fe2 N6 C7 C8 180.0 . . . . ?
Fe2 N6 C10 N7 180.0 . . . . ?
Fe2 N12 C15 C16 180.0 . . . . ?
Fe2 N12 C18 N13 180.0 . . . . ?
N1 C1 C2 N3 180.0 . . . . ?
N1 C1 C2 C3 0.0 . . . . ?
N3 C2 C3 N2 180.0 . . . . ?
N6 C7 C8 N8 180.0 . . . . ?
N6 C7 C8 C9 0.0 . . . . ?
N8 C8 C9 N7 180.0 . . . . ?
N9 C11 C12 N11 180.0 . . . . ?
N9 C11 C12 C13 0.0 . . . . ?
N11 C12 C13 N10 180.0 . . . . ?
N12 C15 C16 N14 180.0 . . . . ?
N12 C15 C16 C17 0.0 . . . . ?
N14 C16 C17 N13 180.0 . . . . ?
C1 N1 C4 N2 0.0 . . . . ?
C1 C2 C3 N2 0.0 . . . . ?
C3 N2 C4 N1 0.0 . . . . ?
C4 N1 C1 C2 0.0 . . . . ?
C4 N2 C3 C2 0.0 . . . . ?
C7 N6 C10 N7 0.0 . . . . ?
C7 C8 C9 N7 0.0 . . . . ?
C9 N7 C10 N6 0.0 . . . . ?
C10 N6 C7 C8 0.0 . . . . ?
C10 N7 C9 C8 0.0 . . . . ?
C11 N9 C14 N10 0.0 . . . . ?
C11 C12 C13 N10 0.0 . . . . ?
C13 N10 C14 N9 0.0 . . . . ?
C14 N9 C11 C12 0.0 . . . . ?
C14 N10 C13 C12 0.0 . . . . ?
C15 N12 C18 N13 0.0 . . . . ?
C15 C16 C17 N13 0.0 . . . . ?
C17 N13 C18 N12 0.0 . . . . ?
C18 N12 C15 C16 0.0 . . . . ?
C18 N13 C17 C16 0.0 . . . . ?

_shelx_res_file                  
;
TITL rt174_nh2pymptmeoh_100k_3_a.res in Pbcm
    rt174_nh2pymptmeoh_100k_3.res
    created by SHELXL-2018/3 at 11:35:24 on 09-Sep-2020
REM Old TITL RT174_NH2pymPtMeOH_100K_3 in Pmcm #51
REM SHELXT solution in Pbcm: R1 0.152, Rweak 0.008, Alpha 0.121
REM <I/s> 2.203 for 206 systematic absences, Orientation a'=b, b'=c, c'=a
REM Formula found by SHELXT: C35 N24 Fe2 Pt2
CELL 0.71073 14.8631 32.1439 7.1639 90 90 90
ZERR 8 0.0007 0.002 0.0004 0 0 0
LATT 1
SYMM -X,-Y,0.5+Z
SYMM -X,0.5+Y,0.5-Z
SYMM +X,0.5-Y,-Z
SFAC C H Fe N O Pt
UNIT 100 96 8 80 4 8
EQIV $1 +X,+Y,1.5-Z
EADP N6 C10 N7 C9 C8 N8 C7 N12 C18 N13 C17 C15 N14 N11 C12 C13 N10 C14 N9 =
 C11 N1 C4 N2 C3 C2 C1 N3
EADP Fe1 N16 C20 Pt2 C19 N15 C6 Pt1 N4 C5 Fe2 N5
DFIX 0.9 0.0001 N3 H3b
DFIX 0.9 0.0001 N3 H3a
DANG 1.5 0.0001 H3b_$1 H3a_$1
DANG 1.5 0.0001 H14b_$1 H14a_$1
DFIX 0.9 0.0001 H14b_$1 N14_$1
DFIX 0.9 0.0001 H14a_$1 N14_$1
DFIX 0.9 0.0001 N11_$1 H11b_$1
DFIX 0.9 0.0001 N11_$1 H11a_$1
DANG 1.5 0.0001 H11a_$1 H11b_$1
DANG 1.5 0.0001 H8b_$1 H8a_$1
DFIX 0.9 0.0001 N8_$1 H8a_$1
DFIX 0.9 0.0001 N8_$1 H8b_$1

L.S. 50
PLAN  5
SIZE 0.02 0.1 0.1
TEMP -173.1(8)
CONF
list 4
MORE -1
BOND $H
fmap 2 53
acta
REM <olex2.extras>
REM <HklSrc "%.\\RT174_NH2pymPtMeOH_100K_3.hkl">
REM </olex2.extras>

WGHT    0.000000  553.549866
FVAR       0.09092
PT1   6    0.998410    0.367224    0.750000    10.50000    0.00458    0.01435 =
         0.00348    0.00000    0.00000   -0.00037
PT2   6    0.515687    0.384398    0.750000    10.50000    0.00458    0.01435 =
         0.00348    0.00000    0.00000   -0.00037
FE1   3    0.257808    0.374109    1.250000    10.50000    0.00458    0.01435 =
         0.00348    0.00000    0.00000   -0.00037
FE2   3    0.757516    0.377465    0.250000    10.50000    0.00458    0.01435 =
         0.00348    0.00000    0.00000   -0.00037
N1    4    0.265295    0.305034    1.250000    10.50000    0.00971    0.02697 =
         0.03132    0.00000    0.00000   -0.00263
N2    4    0.188319    0.242850    1.250000    10.50000    0.00971    0.02697 =
         0.03132    0.00000    0.00000   -0.00263
N3    4    0.425251    0.222909    1.250000    10.50000    0.00971    0.02697 =
         0.03132    0.00000    0.00000   -0.00263
H3A   2    0.427671    0.195109    1.235932    10.50000   -1.50000
H3B   2    0.472964    0.236026    1.199799    10.50000   -1.50000
N4    4    1.153790    0.371692    0.456722    11.00000    0.00458    0.01435 =
         0.00348    0.00000    0.00000   -0.00037
N5    4    0.848857    0.368866    0.443295    11.00000    0.00458    0.01435 =
         0.00348    0.00000    0.00000   -0.00037
N6    4    0.722602    0.316241    0.250000    10.50000    0.00971    0.02697 =
         0.03132    0.00000    0.00000   -0.00263
N7    4    0.603002    0.267560    0.250000    10.50000    0.00971    0.02697 =
         0.03132    0.00000    0.00000   -0.00263
N8    4    0.816854    0.213707    0.250000    10.50000    0.00971    0.02697 =
         0.03132    0.00000    0.00000   -0.00263
H8A   2    0.797651    0.190231    0.305676    10.50000   -1.50000
H8B   2    0.870902    0.222185    0.291971    10.50000   -1.50000
N9    4    0.244378    0.442592    1.250000    10.50000    0.00971    0.02697 =
         0.03132    0.00000    0.00000   -0.00263
N10   4    0.320653    0.507821    1.250000    10.50000    0.00971    0.02697 =
         0.03132    0.00000    0.00000   -0.00263
N11   4    0.084676    0.527716    1.250000    10.50000    0.00971    0.02697 =
         0.03132    0.00000    0.00000   -0.00263
H11A  2    0.077239    0.555503    1.250000    10.50000   -1.50000
H11B  2    0.032204    0.513741    1.250000    10.50000   -1.50000
N12   4    0.785729    0.439251    0.250000    10.50000    0.00971    0.02697 =
         0.03132    0.00000    0.00000   -0.00263
N13   4    0.905278    0.490222    0.250000    10.50000    0.00971    0.02697 =
         0.03132    0.00000    0.00000   -0.00263
N14   4    0.684555    0.540235    0.250000    10.50000    0.00971    0.02697 =
         0.03132    0.00000    0.00000   -0.00263
H14A  2    0.706571    0.564444    0.293559    10.50000   -1.50000
H14B  2    0.637386    0.530860    0.316607    10.50000   -1.50000
N15   4    0.666693    0.386689    0.443877    11.00000    0.00458    0.01435 =
         0.00348    0.00000    0.00000   -0.00037
N16   4    0.361672    0.376958    1.044808    11.00000    0.00458    0.01435 =
         0.00348    0.00000    0.00000   -0.00037
C1    1    0.343030    0.286457    1.250000    10.50000    0.00971    0.02697 =
         0.03132    0.00000    0.00000   -0.00263
AFIX  43
H1    2    0.396803    0.302433    1.250000    10.50000   -1.20000
AFIX   0
C2    1    0.347766    0.241263    1.250000    10.50000    0.00971    0.02697 =
         0.03132    0.00000    0.00000   -0.00263
C3    1    0.265369    0.223879    1.250000    10.50000    0.00971    0.02697 =
         0.03132    0.00000    0.00000   -0.00263
AFIX  43
H3    2    0.263413    0.194338    1.250000    10.50000   -1.20000
AFIX   0
C4    1    0.189349    0.284341    1.250000    10.50000    0.00971    0.02697 =
         0.03132    0.00000    0.00000   -0.00263
AFIX  43
H4    2    0.134038    0.299151    1.250000    10.50000   -1.20000
AFIX   0
C5    1    1.096193    0.369508    0.562511    11.00000    0.00458    0.01435 =
         0.00348    0.00000    0.00000   -0.00037
C6    1    0.903093    0.366933    0.550381    11.00000    0.00458    0.01435 =
         0.00348    0.00000    0.00000   -0.00037
C7    1    0.786668    0.287464    0.250000    10.50000    0.00971    0.02697 =
         0.03132    0.00000    0.00000   -0.00263
AFIX  43
H7    2    0.848836    0.294330    0.250000    10.50000   -1.20000
AFIX   0
C8    1    0.754765    0.244534    0.250000    10.50000    0.00971    0.02697 =
         0.03132    0.00000    0.00000   -0.00263
C9    1    0.663239    0.237413    0.250000    10.50000    0.00971    0.02697 =
         0.03132    0.00000    0.00000   -0.00263
AFIX  43
H9    2    0.642581    0.209444    0.250000    10.50000   -1.20000
AFIX   0
C10   1    0.635902    0.306139    0.250000    10.50000    0.00971    0.02697 =
         0.03132    0.00000    0.00000   -0.00263
AFIX  43
H10   2    0.593707    0.328338    0.250000    10.50000   -1.20000
AFIX   0
C11   1    0.165166    0.463674    1.250000    10.50000    0.00971    0.02697 =
         0.03132    0.00000    0.00000   -0.00263
AFIX  43
H11   2    0.110726    0.448188    1.250000    10.50000   -1.20000
AFIX   0
C12   1    0.159978    0.507614    1.250000    10.50000    0.00971    0.02697 =
         0.03132    0.00000    0.00000   -0.00263
C13   1    0.242582    0.527937    1.250000    10.50000    0.00971    0.02697 =
         0.03132    0.00000    0.00000   -0.00263
AFIX  43
H13   2    0.243202    0.557491    1.250000    10.50000   -1.20000
AFIX   0
C14   1    0.317197    0.466403    1.250000    10.50000    0.00971    0.02697 =
         0.03132    0.00000    0.00000   -0.00263
AFIX  43
H14   2    0.373383    0.452314    1.250000    10.50000   -1.20000
AFIX   0
C15   1    0.727933    0.467550    0.250000    10.50000    0.00971    0.02697 =
         0.03132    0.00000    0.00000   -0.00263
AFIX  43
H15   2    0.665991    0.460261    0.250000    10.50000   -1.20000
AFIX   0
C16   1    0.752649    0.510799    0.250000    10.50000    0.02557    0.01227 =
         0.01738    0.00000    0.00000    0.00539
C17   1    0.841996    0.519387    0.250000    10.50000    0.00971    0.02697 =
         0.03132    0.00000    0.00000   -0.00263
AFIX  43
H17   2    0.860236    0.547712    0.250000    10.50000   -1.20000
AFIX   0
C18   1    0.875052    0.451391    0.250000    10.50000    0.00971    0.02697 =
         0.03132    0.00000    0.00000   -0.00263
AFIX  43
H18   2    0.918880    0.429879    0.250000    10.50000   -1.20000
AFIX   0
C19   1    0.611212    0.387599    0.554968    11.00000    0.00458    0.01435 =
         0.00348    0.00000    0.00000   -0.00037
C20   1    0.420866    0.379536    0.942855    11.00000    0.00458    0.01435 =
         0.00348    0.00000    0.00000   -0.00037

PART -1
O1    5   10.001821   10.237519   11.250000    10.25000    0.06615
AFIX 147
H1A   2   -0.004660    0.261563    1.293919    10.25000   -1.50000
AFIX   0
C21   1    9.999900   10.239249   11.064030    10.25000    0.00866
AFIX 137
H21A  2   -0.059175    0.230087    1.019291    10.25000   -1.50000
H21B  2    0.046652    0.221021    1.012888    10.25000   -1.50000
H21C  2    0.010811    0.267911    1.023263    10.25000   -1.50000
AFIX   0

O2    5   10.504640   10.511460   11.250000    10.25000    0.05543
AFIX 147
H2    2    0.504736    0.487596    1.297782    10.25000   -1.50000
AFIX   0
C22   1   10.503670   10.507970   11.054380    10.25000    0.01752
AFIX 137
H22A  2    0.557010    0.521676    1.002571    10.25000   -1.50000
H22B  2    0.449348    0.521293    1.005006    10.25000   -1.50000
H22C  2    0.503975    0.478507    1.019210    10.25000   -1.50000
AFIX   0
HKLF 4


REM  rt174_nh2pymptmeoh_100k_3_a.res in Pbcm
REM wR2 = 0.2026, GooF = S = 1.086, Restrained GooF = 1.084 for all data
REM R1 = 0.0979 for 3032 Fo > 4sig(Fo) and 0.1159 for all 3804 data
REM 131 parameters refined using 12 restraints

END

WGHT      0.0000    553.5228

REM Highest difference peak  9.270,  deepest hole -8.372,  1-sigma level  0.464
Q1    1   1.0418  0.3606  0.7500  10.50000  0.05    9.27
Q2    1   1.0435  0.4029  0.7500  10.50000  0.05    7.32
Q3    1   1.0007  0.3365  0.7500  10.50000  0.05    7.09
Q4    1   0.4433  0.3815  0.7500  10.50000  0.05    4.72
Q5    1   0.4557  0.1600  1.2500  10.50000  0.05    4.17
;
_shelx_res_checksum              49664
_olex2_submission_special_instructions 'No special instructions were received'
_oxdiff_exptl_absorpt_empirical_details 
;
Empirical correction (ABSPACK) includes:
- Absorption correction using spherical harmonics
- Frame scaling
;
_oxdiff_exptl_absorpt_empirical_full_max 1.637
_oxdiff_exptl_absorpt_empirical_full_min 0.579
####################################################################### 
# 
# This file contains crystal structure data downloaded from the 
# Cambridge Structural Database (CSD) hosted by the Cambridge 
# Crystallographic Data Centre (CCDC).
# 
# Full information about CCDC data access policies and citation 
# guidelines are available at http://www.ccdc.cam.ac.uk/access/V1 
# 
# Audit and citation data items may have been added by the CCDC. 
# Please retain this information to preserve the provenance of 
# this file and to allow appropriate attribution of the data. 
# 
#######################################################################

data_mo_rt327_5apmdpt_260kdes_0ma
_database_code_depnum_ccdc_archive 'CCDC 2018381'
loop_
_audit_author_name
_audit_author_address
'Carlos Bartual-Murgui'
;Universitat de Valencia
Spain
;
_audit_update_record             
;
2020-07-22 deposited with the CCDC.	2020-09-22 downloaded from the CCDC.
;
# start Validation Reply Form
_vrf_PLAT971_mo_rt327_5apmdpt_260kdes_0ma 
;
PROBLEM: Check Calcd Resid. Dens.  1.04A   From Pt1             5.63 eA-3
RESPONSE: The residual electronic density may be due to the strong absorption of the Pt metal and the deterioration of the crystal during the SCO/dehydration processes.
;
_vrf_PLAT342_mo_rt327_5apmdpt_260kdes_0ma 
;
PROBLEM: Low Bond Precision on  C-C Bonds ...............      0.035 Ang.
RESPONSE: The crystal may be some twined or/and can be damaged during the dehydration process. Nevertheless, this has not represented a problem to obtain good quality  structural data. 
;
_vrf_PLAT972_mo_rt327_5apmdpt_260kdes_0ma 
;
PROBLEM: Check Calcd Resid. Dens.  1.92A   From C10            -3.08 eA-3
RESPONSE: The residual electronic density may be due to a strong absorption of the C and the deterioration of the crystal during the dehydration/SCO processes.
;
_vrf_PLAT972_mo_rt327_5apmdpt_260kdes_0ma_2 
;
PROBLEM: Check Calcd Resid. Dens.  1.72A   From C10            -2.65 eA-3
RESPONSE: The residual electronic density may be due to a strong absorption of the C and the deterioration of the crystal during the dehydration/SCO processes.
;
# Added during the CSD deposition process: Wednesday 22 July 2020 04:49 PM
# end Validation Reply Form

_audit_creation_date             2019-11-20
_audit_creation_method           
;
Olex2 1.2
(compiled 2018.05.29 svn.r3508 for OlexSys, GUI svn.r5506)
;
_shelx_SHELXL_version_number     2018/3
_chemical_name_common            ?
_chemical_name_systematic        ?
_chemical_formula_moiety         '0.5(C24 H20 Fe2 N20 Pt2)'
_chemical_formula_sum            'C12 H10 Fe N10 Pt'
_chemical_formula_weight         545.24
_chemical_melting_point          ?
loop_
_atom_type_symbol
_atom_type_description
_atom_type_scat_dispersion_real
_atom_type_scat_dispersion_imag
_atom_type_scat_source
C C 0.0033 0.0016 'International Tables Vol C Tables 4.2.6.8 and 6.1.1.4'
H H 0.0000 0.0000 'International Tables Vol C Tables 4.2.6.8 and 6.1.1.4'
Fe Fe 0.3463 0.8444 'International Tables Vol C Tables 4.2.6.8 and 6.1.1.4'
N N 0.0061 0.0033 'International Tables Vol C Tables 4.2.6.8 and 6.1.1.4'
Pt Pt -1.7033 8.3905 'International Tables Vol C Tables 4.2.6.8 and 6.1.1.4'

_shelx_space_group_comment       
;
The symmetry employed for this shelxl refinement is uniquely defined
by the following loop, which should always be used as a source of
symmetry information in preference to the above space-group names.
They are only intended as comments.
;
_space_group_crystal_system      orthorhombic
_space_group_IT_number           62
_space_group_name_H-M_alt        'P n m a'
_space_group_name_Hall           '-P 2ac 2n'
loop_
_space_group_symop_operation_xyz
'x, y, z'
'-x+1/2, -y, z+1/2'
'-x, y+1/2, -z'
'x+1/2, -y+1/2, -z+1/2'
'-x, -y, -z'
'x-1/2, y, -z-1/2'
'x, -y-1/2, z'
'-x-1/2, y-1/2, z-1/2'

_cell_length_a                   14.5857(6)
_cell_length_b                   7.3650(4)
_cell_length_c                   15.9543(8)
_cell_angle_alpha                90
_cell_angle_beta                 90
_cell_angle_gamma                90
_cell_volume                     1713.87(14)
_cell_formula_units_Z            4
_cell_measurement_reflns_used    4331
_cell_measurement_temperature    260(2)
_cell_measurement_theta_max      27.64
_cell_measurement_theta_min      2.55
_shelx_estimated_absorpt_T_max   0.466
_shelx_estimated_absorpt_T_min   0.294
_exptl_absorpt_coefficient_mu    9.016
_exptl_absorpt_correction_T_max  0.7456
_exptl_absorpt_correction_T_min  0.5382
_exptl_absorpt_correction_type   multi-scan
_exptl_absorpt_process_details   
'SADABS-2016/2 (Bruker,2016/2) was used for absorption correction. wR2(int) was 0.0983 before and 0.0636 after correction. The Ratio of minimum to maximum transmission is 0.7218. The \l/2 correction factor is Not present.'
_exptl_absorpt_special_details   ?
_exptl_crystal_colour            yellow
_exptl_crystal_colour_primary    yellow
_exptl_crystal_density_diffrn    2.113
_exptl_crystal_density_meas      ?
_exptl_crystal_density_method    ?
_exptl_crystal_description       plate
_exptl_crystal_F_000             1024
_exptl_crystal_size_max          0.18
_exptl_crystal_size_mid          0.18
_exptl_crystal_size_min          0.1
_exptl_transmission_factor_max   ?
_exptl_transmission_factor_min   ?
_diffrn_reflns_av_R_equivalents  0.0689
_diffrn_reflns_av_unetI/netI     0.0435
_diffrn_reflns_Laue_measured_fraction_full 0.996
_diffrn_reflns_Laue_measured_fraction_max 0.996
_diffrn_reflns_limit_h_max       19
_diffrn_reflns_limit_h_min       -18
_diffrn_reflns_limit_k_max       9
_diffrn_reflns_limit_k_min       -9
_diffrn_reflns_limit_l_max       20
_diffrn_reflns_limit_l_min       -20
_diffrn_reflns_number            14384
_diffrn_reflns_point_group_measured_fraction_full 0.996
_diffrn_reflns_point_group_measured_fraction_max 0.996
_diffrn_reflns_theta_full        25.242
_diffrn_reflns_theta_max         27.724
_diffrn_reflns_theta_min         2.553
_diffrn_ambient_temperature      259.97
_diffrn_detector_area_resol_mean ?
_diffrn_measured_fraction_theta_full 0.996
_diffrn_measured_fraction_theta_max 0.996
_diffrn_measurement_device_type  'Bruker APEX-II CCD'
_diffrn_measurement_method       '\f and \w scans'
_diffrn_radiation_type           MoK\a
_diffrn_radiation_wavelength     0.71073
_diffrn_source                   ?
_reflns_Friedel_coverage         0.000
_reflns_Friedel_fraction_full    .
_reflns_Friedel_fraction_max     .
_reflns_number_gt                1596
_reflns_number_total             2164
_reflns_special_details          
;
 Reflections were merged by SHELXL according to the crystal
 class for the calculation of statistics and refinement.
 
 _reflns_Friedel_fraction is defined as the number of unique
 Friedel pairs measured divided by the number that would be
 possible theoretically, ignoring centric projections and
 systematic absences.
;
_reflns_threshold_expression     'I > 2\s(I)'
_computing_cell_refinement       'SAINT V8.38A (?, 2016)'
_computing_data_collection       ?
_computing_data_reduction        'SAINT V8.38A (?, 2016)'
_computing_molecular_graphics    'Olex2 (Dolomanov et al., 2009)'
_computing_publication_material  'Olex2 (Dolomanov et al., 2009)'
_computing_structure_refinement  'ShelXL (Sheldrick, 2015)'
_computing_structure_solution    'ShelXT (Sheldrick, 2015)'
_refine_diff_density_max         7.441
_refine_diff_density_min         -3.285
_refine_diff_density_rms         0.292
_refine_ls_extinction_coef       .
_refine_ls_extinction_method     none
_refine_ls_goodness_of_fit_ref   1.190
_refine_ls_hydrogen_treatment    constr
_refine_ls_matrix_type           full
_refine_ls_number_parameters     135
_refine_ls_number_reflns         2164
_refine_ls_number_restraints     0
_refine_ls_R_factor_all          0.0854
_refine_ls_R_factor_gt           0.0520
_refine_ls_restrained_S_all      1.190
_refine_ls_shift/su_max          0.000
_refine_ls_shift/su_mean         0.000
_refine_ls_structure_factor_coef Fsqd
_refine_ls_weighting_details     
'w=1/[\s^2^(Fo^2^)+(0.0523P)^2^+43.7598P] where P=(Fo^2^+2Fc^2^)/3'
_refine_ls_weighting_scheme      calc
_refine_ls_wR_factor_gt          0.1297
_refine_ls_wR_factor_ref         0.1557
_refine_special_details          ?
_olex2_refinement_description    
;
1. Fixed Uiso
 At 1.2 times of:
  All C(H) groups, All N(H,H) groups
2. Others
 Fixed Sof: H8A(0.5) H8B(0.5) H6A(0.5) H6B(0.5)
3.a Rotating group:
 N8(H8A,H8B), N6(H6A,H6B)
3.b Aromatic/amide H refined with riding coordinates:
 C5(H5), C7(H7), C8(H8), C1(H1), C3(H3), C4(H4)
;
_atom_sites_solution_hydrogens   mixed
_atom_sites_solution_primary     dual
_atom_sites_solution_secondary   ?
loop_
_atom_site_label
_atom_site_type_symbol
_atom_site_fract_x
_atom_site_fract_y
_atom_site_fract_z
_atom_site_U_iso_or_equiv
_atom_site_adp_type
_atom_site_occupancy
_atom_site_site_symmetry_order
_atom_site_calc_flag
_atom_site_refinement_flags_posn
_atom_site_refinement_flags_adp
_atom_site_refinement_flags_occupancy
_atom_site_disorder_assembly
_atom_site_disorder_group
Pt1 Pt 0.45856(4) 0.750000 0.76794(4) 0.0235(2) Uani 1 2 d S T P . .
Fe1 Fe 0.21095(15) 0.250000 0.70499(15) 0.0242(5) Uani 1 2 d S T P . .
N2 N 0.1970(10) 0.250000 0.8418(10) 0.036(4) Uani 1 2 d S T P . .
N1 N 0.2375(10) 0.250000 0.5699(10) 0.036(3) Uani 1 2 d S T P . .
N3 N 0.3136(7) 0.4556(15) 0.7212(7) 0.034(2) Uani 1 1 d . . . . .
N4 N 0.6061(7) 1.0463(14) 0.8032(7) 0.034(2) Uani 1 1 d . . . . .
N7 N 0.0984(17) 0.250000 0.9629(14) 0.074(7) Uani 1 2 d S T P . .
N8 N 0.335(2) 0.250000 1.0342(17) 0.107(11) Uani 1 2 d S T P . .
H8A H 0.358250 0.142840 1.035737 0.129 Uiso 0.5 1 d GR . . . .
H8B H 0.374520 0.325131 1.014577 0.129 Uiso 0.5 1 d GR . . . .
N5 N 0.1813(13) 0.250000 0.4299(12) 0.063(6) Uani 1 2 d S T P . .
N6 N 0.4298(13) 0.250000 0.4269(13) 0.084(9) Uani 1 2 d S T P . .
H6A H 0.465833 0.191369 0.461203 0.101 Uiso 0.5 1 d GR . . . .
H6B H 0.433403 0.197921 0.377793 0.101 Uiso 0.5 1 d GR . . . .
C5 C 0.2664(17) 0.250000 0.8943(14) 0.051(5) Uani 1 2 d S T P . .
H5 H 0.325205 0.250000 0.871749 0.061 Uiso 1 2 calc RS T P . .
C6 C 0.259(2) 0.250000 0.9806(16) 0.066(8) Uani 1 2 d S T P . .
C7 C 0.172(3) 0.250000 1.0129(15) 0.074(9) Uani 1 2 d S T P . .
H7 H 0.163953 0.250000 1.070780 0.089 Uiso 1 2 calc RS T P . .
C8 C 0.1117(18) 0.250000 0.8810(15) 0.058(6) Uani 1 2 d S T P . .
H8 H 0.060003 0.250000 0.846909 0.070 Uiso 1 2 calc RS T P . .
C1 C 0.3219(13) 0.250000 0.5394(12) 0.038(4) Uani 1 2 d S T P . .
H1 H 0.370672 0.250000 0.577030 0.045 Uiso 1 2 calc RS T P . .
C2 C 0.3412(12) 0.250000 0.4560(11) 0.034(4) Uani 1 2 d S T P . .
C3 C 0.2679(16) 0.250000 0.4022(14) 0.057(6) Uani 1 2 d S T P . .
H3 H 0.278653 0.250000 0.344750 0.068 Uiso 1 2 calc RS T P . .
C4 C 0.1708(15) 0.250000 0.5119(13) 0.048(5) Uani 1 2 d S T P . .
H4 H 0.110795 0.250000 0.531764 0.057 Uiso 1 2 calc RS T P . .
C9 C 0.3675(8) 0.5616(15) 0.7377(7) 0.026(2) Uani 1 1 d . . . . .
C10 C 0.5524(7) 0.9400(17) 0.7929(8) 0.029(2) Uani 1 1 d . . . . .

loop_
_atom_site_aniso_label
_atom_site_aniso_U_11
_atom_site_aniso_U_22
_atom_site_aniso_U_33
_atom_site_aniso_U_23
_atom_site_aniso_U_13
_atom_site_aniso_U_12
Pt1 0.0194(3) 0.0173(3) 0.0339(4) 0.000 -0.0008(3) 0.000
Fe1 0.0186(10) 0.0163(11) 0.0377(13) 0.000 0.0009(9) 0.000
N2 0.037(8) 0.015(7) 0.056(10) 0.000 -0.024(7) 0.000
N1 0.032(8) 0.033(9) 0.041(9) 0.000 -0.008(7) 0.000
N3 0.025(5) 0.029(6) 0.049(6) -0.004(5) -0.007(4) -0.001(4)
N4 0.030(5) 0.022(5) 0.051(6) 0.000(5) -0.004(5) -0.012(4)
N7 0.080(16) 0.089(18) 0.052(13) 0.000 0.032(12) 0.000
N8 0.14(3) 0.09(2) 0.10(2) 0.000 -0.07(2) 0.000
N5 0.036(10) 0.106(19) 0.047(11) 0.000 -0.010(8) 0.000
N6 0.040(11) 0.17(3) 0.044(11) 0.000 0.011(9) 0.000
C5 0.066(15) 0.043(13) 0.044(12) 0.000 0.001(11) 0.000
C6 0.11(2) 0.042(14) 0.044(13) 0.000 -0.017(14) 0.000
C7 0.13(3) 0.064(17) 0.029(11) 0.000 0.022(15) 0.000
C8 0.062(15) 0.057(15) 0.055(14) 0.000 0.022(12) 0.000
C1 0.029(9) 0.051(12) 0.034(10) 0.000 0.000(7) 0.000
C2 0.029(9) 0.046(11) 0.028(9) 0.000 0.004(7) 0.000
C3 0.054(14) 0.076(18) 0.039(12) 0.000 -0.006(10) 0.000
C4 0.040(11) 0.060(15) 0.043(11) 0.000 -0.002(9) 0.000
C9 0.026(5) 0.019(5) 0.034(6) 0.002(5) -0.005(5) -0.004(5)
C10 0.018(5) 0.025(6) 0.043(6) 0.001(5) -0.005(4) 0.011(5)

_geom_special_details            
;
 All esds (except the esd in the dihedral angle between two l.s. planes)
 are estimated using the full covariance matrix.  The cell esds are taken
 into account individually in the estimation of esds in distances, angles
 and torsion angles; correlations between esds in cell parameters are only
 used when they are defined by crystal symmetry.  An approximate (isotropic)
 treatment of cell esds is used for estimating esds involving l.s. planes.
;
loop_
_geom_bond_atom_site_label_1
_geom_bond_atom_site_label_2
_geom_bond_distance
_geom_bond_site_symmetry_2
_geom_bond_publ_flag
Pt1 C9 1.980(11) 7_575 ?
Pt1 C9 1.980(11) . ?
Pt1 C10 1.997(12) 7_575 ?
Pt1 C10 1.997(12) . ?
Fe1 N2 2.191(17) . ?
Fe1 N1 2.189(16) . ?
Fe1 N3 2.145(10) 7_565 ?
Fe1 N3 2.145(10) . ?
Fe1 N4 2.147(10) 6_547 ?
Fe1 N4 2.147(10) 4_466 ?
N2 C5 1.31(3) . ?
N2 C8 1.39(3) . ?
N1 C1 1.33(2) . ?
N1 C4 1.34(3) . ?
N3 C9 1.139(15) . ?
N4 C10 1.120(15) . ?
N7 C7 1.34(4) . ?
N7 C8 1.32(3) . ?
N8 C6 1.40(3) . ?
N5 C3 1.34(3) . ?
N5 C4 1.32(3) . ?
N6 C2 1.37(2) . ?
C5 C6 1.38(3) . ?
C6 C7 1.37(4) . ?
C1 C2 1.36(2) . ?
C2 C3 1.37(3) . ?

loop_
_geom_angle_atom_site_label_1
_geom_angle_atom_site_label_2
_geom_angle_atom_site_label_3
_geom_angle
_geom_angle_site_symmetry_1
_geom_angle_site_symmetry_3
_geom_angle_publ_flag
C9 Pt1 C9 89.0(7) 7_575 . ?
C9 Pt1 C10 177.3(5) 7_575 7_575 ?
C9 Pt1 C10 91.0(4) 7_575 . ?
C9 Pt1 C10 91.0(4) . 7_575 ?
C9 Pt1 C10 177.3(5) . . ?
C10 Pt1 C10 88.9(6) . 7_575 ?
N1 Fe1 N2 175.1(6) . . ?
N3 Fe1 N2 86.8(4) 7_565 . ?
N3 Fe1 N2 86.8(4) . . ?
N3 Fe1 N1 89.7(4) 7_565 . ?
N3 Fe1 N1 89.7(4) . . ?
N3 Fe1 N3 89.8(6) 7_565 . ?
N3 Fe1 N4 90.6(4) 7_565 6_547 ?
N3 Fe1 N4 90.6(4) . 4_466 ?
N3 Fe1 N4 176.5(4) . 6_547 ?
N3 Fe1 N4 176.5(4) 7_565 4_466 ?
N4 Fe1 N2 89.7(4) 6_547 . ?
N4 Fe1 N2 89.7(4) 4_466 . ?
N4 Fe1 N1 93.8(4) 4_466 . ?
N4 Fe1 N1 93.8(4) 6_547 . ?
N4 Fe1 N4 88.7(6) 6_547 4_466 ?
C5 N2 Fe1 124.3(15) . . ?
C5 N2 C8 113.6(19) . . ?
C8 N2 Fe1 122.0(14) . . ?
C1 N1 Fe1 121.7(12) . . ?
C1 N1 C4 114.9(17) . . ?
C4 N1 Fe1 123.4(14) . . ?
C9 N3 Fe1 173.5(11) . . ?
C10 N4 Fe1 168.0(11) . 6_667 ?
C8 N7 C7 118(2) . . ?
C4 N5 C3 116.0(19) . . ?
N2 C5 C6 125(2) . . ?
C5 C6 N8 123(3) . . ?
C7 C6 N8 120(3) . . ?
C7 C6 C5 117(3) . . ?
N7 C7 C6 121(2) . . ?
N7 C8 N2 125(2) . . ?
N1 C1 C2 123.4(17) . . ?
C1 C2 N6 121.7(18) . . ?
C1 C2 C3 116.9(18) . . ?
C3 C2 N6 121.5(18) . . ?
N5 C3 C2 122(2) . . ?
N5 C4 N1 127(2) . . ?
N3 C9 Pt1 178.4(11) . . ?
N4 C10 Pt1 176.9(12) . . ?

_shelx_res_file                  
;
TITL mo_rt327_5apmdpt_260kdes_0ma_a.res in Pnma
    mo_rt327_5apmdpt_260kdes_0ma.res
    created by SHELXL-2018/3 at 13:59:37 on 20-Nov-2019
REM Old TITL mo_RT327_5apmdPt_260Kdes_0ma in Pnma
REM SHELXT solution in Pnma
REM R1 0.116, Rweak 0.002, Alpha 0.035, Orientation as input
REM Formula found by SHELXT: C10 N5 Fe Pt
CELL 0.71073 14.5857 7.365 15.9543 90 90 90
ZERR 4 0.0006 0.0004 0.0008 0 0 0
LATT 1
SYMM 0.5-X,-Y,0.5+Z
SYMM -X,0.5+Y,-Z
SYMM 0.5+X,0.5-Y,0.5-Z
SFAC C H Fe N Pt
UNIT 48 40 4 40 4

L.S. 20 0 0
PLAN  20
SIZE 0.1 0.18 0.18
TEMP -13.18
list 4
fmap 2 53
acta
REM <olex2.extras>
REM <HklSrc "%.\\mo_RT327_5apmdPt_260Kdes_0ma.hkl">
REM </olex2.extras>

WGHT    0.052300   43.759800
FVAR       0.19156
PT1   5    0.458559    0.750000    0.767936    10.50000    0.01936    0.01726 =
         0.03386    0.00000   -0.00084    0.00000
FE1   3    0.210951    0.250000    0.704990    10.50000    0.01856    0.01635 =
         0.03769    0.00000    0.00091    0.00000
N2    4    0.197036    0.250000    0.841755    10.50000    0.03727    0.01511 =
         0.05587    0.00000   -0.02393    0.00000
N1    4    0.237452    0.250000    0.569940    10.50000    0.03193    0.03331 =
         0.04132    0.00000   -0.00759    0.00000
N3    4    0.313564    0.455602    0.721181    11.00000    0.02550    0.02871 =
         0.04913   -0.00355   -0.00704   -0.00117
N4    4    0.606079    1.046266    0.803231    11.00000    0.02976    0.02191 =
         0.05104    0.00033   -0.00355   -0.01175
N7    4    0.098437    0.250000    0.962936    10.50000    0.07994    0.08885 =
         0.05185    0.00000    0.03155    0.00000
N8    4    0.334690    0.250000    1.034187    10.50000    0.13649    0.08871 =
         0.09727    0.00000   -0.07117    0.00000
AFIX   7
H8A   2    0.358250    0.142840    1.035737    10.50000   -1.20000
H8B   2    0.374520    0.325131    1.014577    10.50000   -1.20000
AFIX   0
N5    4    0.181268    0.250000    0.429889    10.50000    0.03631    0.10636 =
         0.04740    0.00000   -0.00995    0.00000
N6    4    0.429773    0.250000    0.426894    10.50000    0.03965    0.16790 =
         0.04382    0.00000    0.01051    0.00000
AFIX   7
H6A   2    0.465833    0.191369    0.461203    10.50000   -1.20000
H6B   2    0.433403    0.197921    0.377793    10.50000   -1.20000
AFIX   0
C5    1    0.266427    0.250000    0.894342    10.50000    0.06611    0.04278 =
         0.04419    0.00000    0.00062    0.00000
AFIX  43
H5    2    0.325205    0.250000    0.871749    10.50000   -1.20000
AFIX   0
C6    1    0.258616    0.250000    0.980552    10.50000    0.11153    0.04195 =
         0.04352    0.00000   -0.01704    0.00000
C7    1    0.171952    0.250000    1.012949    10.50000    0.12831    0.06400 =
         0.02932    0.00000    0.02176    0.00000
AFIX  43
H7    2    0.163953    0.250000    1.070780    10.50000   -1.20000
AFIX   0
C8    1    0.111688    0.250000    0.881044    10.50000    0.06210    0.05729 =
         0.05468    0.00000    0.02184    0.00000
AFIX  43
H8    2    0.060003    0.250000    0.846909    10.50000   -1.20000
AFIX   0
C1    1    0.321949    0.250000    0.539429    10.50000    0.02869    0.05113 =
         0.03389    0.00000   -0.00044    0.00000
AFIX  43
H1    2    0.370672    0.250000    0.577030    10.50000   -1.20000
AFIX   0
C2    1    0.341164    0.250000    0.455997    10.50000    0.02909    0.04595 =
         0.02815    0.00000    0.00406    0.00000
C3    1    0.267866    0.250000    0.402201    10.50000    0.05414    0.07616 =
         0.03950    0.00000   -0.00563    0.00000
AFIX  43
H3    2    0.278653    0.250000    0.344750    10.50000   -1.20000
AFIX   0
C4    1    0.170757    0.250000    0.511944    10.50000    0.03968    0.06046 =
         0.04255    0.00000   -0.00160    0.00000
AFIX  43
H4    2    0.110795    0.250000    0.531764    10.50000   -1.20000
AFIX   0
C9    1    0.367491    0.561588    0.737717    11.00000    0.02572    0.01875 =
         0.03442    0.00176   -0.00517   -0.00376
C10   1    0.552383    0.939960    0.792870    11.00000    0.01822    0.02547 =
         0.04262    0.00087   -0.00470    0.01095
HKLF 4


REM  mo_rt327_5apmdpt_260kdes_0ma_a.res in Pnma
REM wR2 = 0.1557, GooF = S = 1.190, Restrained GooF = 1.190 for all data
REM R1 = 0.0520 for 1596 Fo > 4sig(Fo) and 0.0854 for all 2164 data
REM 135 parameters refined using 0 restraints

END

WGHT      0.0519     44.0294

REM Highest difference peak  7.441,  deepest hole -3.285,  1-sigma level  0.292
Q1    1   0.4600  0.7500  0.6956  10.50000  0.05    7.44
Q2    1   0.2090  0.2500  0.7640  10.50000  0.05    1.93
Q3    1   0.4216  0.2500  0.2849  10.50000  0.05    1.43
Q4    1   0.4544  0.7500  0.8277  10.50000  0.05    1.42
Q5    1   0.4827  0.6144  0.7135  11.00000  0.05    1.30
Q6    1   0.5440  0.2500  0.3521  10.50000  0.05    1.29
Q7    1   0.4288  0.6229  0.7173  11.00000  0.05    1.24
Q8    1   0.5216  0.8260  0.7128  11.00000  0.05    1.20
Q9    1   0.5242  0.7500  0.7055  10.50000  0.05    1.18
Q10   1   0.5959  0.8302  0.7200  11.00000  0.05    1.14
Q11   1   0.3994  0.6865  0.7022  11.00000  0.05    1.08
Q12   1   0.3780  0.2500  0.7984  10.50000  0.05    1.03
Q13   1   0.5792  0.7500  0.8218  10.50000  0.05    1.03
Q14   1   0.2043  0.2500  0.3069  10.50000  0.05    1.03
Q15   1   0.3872  0.7500  0.7199  10.50000  0.05    1.03
Q16   1   0.3216  0.2500  0.2663  10.50000  0.05    1.00
Q17   1   0.6641  0.7756  0.8172  11.00000  0.05    1.00
Q18   1   0.6765  0.7500  0.7974  10.50000  0.05    0.99
Q19   1   0.3372  0.2054  0.2776  11.00000  0.05    0.96
Q20   1   0.4942  0.9151  0.7786  11.00000  0.05    0.95
;
_shelx_res_checksum              48806
_olex2_submission_special_instructions 'No special instructions were received'
####################################################################### 
# 
# This file contains crystal structure data downloaded from the 
# Cambridge Structural Database (CSD) hosted by the Cambridge 
# Crystallographic Data Centre (CCDC).
# 
# Full information about CCDC data access policies and citation 
# guidelines are available at http://www.ccdc.cam.ac.uk/access/V1 
# 
# Audit and citation data items may have been added by the CCDC. 
# Please retain this information to preserve the provenance of 
# this file and to allow appropriate attribution of the data. 
# 
#######################################################################

data_rt235_fe5apympd_180k_0m
_database_code_depnum_ccdc_archive 'CCDC 2018392'
loop_
_audit_author_name
_audit_author_address
'Carlos Bartual-Murgui'
;Universitat de Valencia
Spain
;
_audit_update_record             
;
2020-09-17 deposited with the CCDC.	2020-09-22 downloaded from the CCDC.
;
# publcif _publ_body_element loop end
_audit_creation_date             2020-09-09
_audit_creation_method           
;
Olex2 1.3
(compiled 2020.07.31 svn.rc2a77460 for OlexSys, GUI svn.r6145)
;
_shelx_SHELXL_version_number     2018/3
_publcif_funding_html            
;
;

_chemical_name_common            ?
_chemical_name_systematic        ?
_chemical_formula_moiety         'C12 H10 Fe N10 Pd, H2 O'
_chemical_formula_sum            'C12 H12 Fe N10 O Pd'
_chemical_formula_weight         474.57
_chemical_melting_point          ?
loop_
_atom_type_symbol
_atom_type_description
_atom_type_scat_dispersion_real
_atom_type_scat_dispersion_imag
_atom_type_scat_source
C C 0.0033 0.0016 'International Tables Vol C Tables 4.2.6.8 and 6.1.1.4'
H H 0.0000 0.0000 'International Tables Vol C Tables 4.2.6.8 and 6.1.1.4'
Fe Fe 0.3463 0.8444 'International Tables Vol C Tables 4.2.6.8 and 6.1.1.4'
N N 0.0061 0.0033 'International Tables Vol C Tables 4.2.6.8 and 6.1.1.4'
O O 0.0106 0.0060 'International Tables Vol C Tables 4.2.6.8 and 6.1.1.4'
Pd Pd -0.9988 1.0072 'International Tables Vol C Tables 4.2.6.8 and 6.1.1.4'

_shelx_space_group_comment       
;
The symmetry employed for this shelxl refinement is uniquely defined
by the following loop, which should always be used as a source of
symmetry information in preference to the above space-group names.
They are only intended as comments.
;
_space_group_crystal_system      monoclinic
_space_group_IT_number           12
_space_group_name_H-M_alt        'C 1 2/m 1'
_space_group_name_Hall           '-C 2y'
loop_
_space_group_symop_operation_xyz
'x, y, z'
'-x, y, -z'
'x+1/2, y+1/2, z'
'-x+1/2, y+1/2, -z'
'-x, -y, -z'
'x, -y, z'
'-x+1/2, -y+1/2, -z'
'x+1/2, -y+1/2, z'

_cell_length_a                   21.454(3)
_cell_length_b                   7.1986(8)
_cell_length_c                   14.7221(16)
_cell_angle_alpha                90
_cell_angle_beta                 131.494(3)
_cell_angle_gamma                90
_cell_volume                     1703.0(3)
_cell_formula_units_Z            4
_cell_measurement_reflns_used    3862
_cell_measurement_temperature    180.01
_cell_measurement_theta_max      29.59
_cell_measurement_theta_min      2.53
_shelx_estimated_absorpt_T_max   0.910
_shelx_estimated_absorpt_T_min   0.699
_exptl_absorpt_coefficient_mu    1.932
_exptl_absorpt_correction_T_max  0.7460
_exptl_absorpt_correction_T_min  0.5121
_exptl_absorpt_correction_type   multi-scan
_exptl_absorpt_process_details   
;
SADABS-2016/2 (Bruker,2016/2) was used for absorption correction.
wR2(int) was 0.1086 before and 0.0724 after correction.
The Ratio of minimum to maximum transmission is 0.6865.
The \l/2 correction factor is Not present.
;
_exptl_absorpt_special_details   ?
_exptl_crystal_colour            orange
_exptl_crystal_colour_primary    orange
_exptl_crystal_density_diffrn    1.851
_exptl_crystal_density_meas      ?
_exptl_crystal_density_method    ?
_exptl_crystal_description       plate
_exptl_crystal_F_000             936
_exptl_crystal_size_max          0.2
_exptl_crystal_size_mid          0.15
_exptl_crystal_size_min          0.05
_exptl_transmission_factor_max   ?
_exptl_transmission_factor_min   ?
_diffrn_reflns_av_R_equivalents  0.0617
_diffrn_reflns_av_unetI/netI     0.0547
_diffrn_reflns_Laue_measured_fraction_full 0.998
_diffrn_reflns_Laue_measured_fraction_max 0.937
_diffrn_reflns_limit_h_max       30
_diffrn_reflns_limit_h_min       -28
_diffrn_reflns_limit_k_max       9
_diffrn_reflns_limit_k_min       -9
_diffrn_reflns_limit_l_max       20
_diffrn_reflns_limit_l_min       -20
_diffrn_reflns_number            10741
_diffrn_reflns_point_group_measured_fraction_full 0.998
_diffrn_reflns_point_group_measured_fraction_max 0.937
_diffrn_reflns_theta_full        25.242
_diffrn_reflns_theta_max         29.971
_diffrn_reflns_theta_min         2.535
_diffrn_ambient_temperature      180.01
_diffrn_detector_area_resol_mean ?
_diffrn_measured_fraction_theta_full 0.998
_diffrn_measured_fraction_theta_max 0.937
_diffrn_measurement_device_type  'Bruker APEX-II CCD'
_diffrn_measurement_method       '\f and \w scans'
_diffrn_radiation_type           MoK\a
_diffrn_radiation_wavelength     0.71073
_diffrn_source                   ?
_diffrn_source_current           1.4
_diffrn_source_power             0.07
_diffrn_source_voltage           50.0
_diffrn_standards_number         0
_reflns_Friedel_coverage         0.000
_reflns_Friedel_fraction_full    .
_reflns_Friedel_fraction_max     .
_reflns_number_gt                1942
_reflns_number_total             2496
_reflns_special_details          
;
 Reflections were merged by SHELXL according to the crystal
 class for the calculation of statistics and refinement.
 
 _reflns_Friedel_fraction is defined as the number of unique
 Friedel pairs measured divided by the number that would be
 possible theoretically, ignoring centric projections and
 systematic absences.
;
_reflns_threshold_expression     'I > 2\s(I)'
_computing_cell_refinement       'SAINT V8.38A (?, 2016)'
_computing_data_collection       ?
_computing_data_reduction        'SAINT V8.38A (?, 2016)'
_computing_molecular_graphics    'Olex2 1.3 (Dolomanov et al., 2009)'
_computing_publication_material  'Olex2 1.3 (Dolomanov et al., 2009)'
_computing_structure_refinement  'SHELXL 2018/3 (Sheldrick, 2015)'
_computing_structure_solution    'SHELXT 2014/5 (Sheldrick, 2014)'
_refine_diff_density_max         2.003
_refine_diff_density_min         -1.608
_refine_diff_density_rms         0.230
_refine_ls_extinction_coef       .
_refine_ls_extinction_method     none
_refine_ls_goodness_of_fit_ref   1.054
_refine_ls_hydrogen_treatment    mixed
_refine_ls_matrix_type           full
_refine_ls_number_parameters     156
_refine_ls_number_reflns         2496
_refine_ls_number_restraints     11
_refine_ls_R_factor_all          0.0887
_refine_ls_R_factor_gt           0.0564
_refine_ls_restrained_S_all      1.051
_refine_ls_shift/su_max          0.010
_refine_ls_shift/su_mean         0.000
_refine_ls_structure_factor_coef Fsqd
_refine_ls_weighting_details     
'w=1/[\s^2^(Fo^2^)+(0.0445P)^2^+42.1677P] where P=(Fo^2^+2Fc^2^)/3'
_refine_ls_weighting_scheme      calc
_refine_ls_wR_factor_gt          0.1276
_refine_ls_wR_factor_ref         0.1593
_refine_special_details          ?
_olex2_refinement_description    
;
1. Fixed Uiso
 At 1.2 times of:
  All C(H) groups, All N(H,H) groups
 At 1.5 times of:
  All O(H,H) groups
2. Restrained distances
 O1-H1b
 0.9 with sigma of 0.0001
 H8b_$1-N8
 0.9 with sigma of 0.0001
 N8-H8a
 0.9 with sigma of 0.0001
 O1-H1a
 0.9 with sigma of 0.0001
 H3b-N3
 0.9 with sigma of 0.0001
 N3-H3a
 0.9 with sigma of 0.0001
 H8a-H8b_$1
 1.5 with sigma of 0.0001
 H8a-O1_$2
 2.1 with sigma of 0.0001
 H1b-H1a
 1.45 with sigma of 0.0001
 H1b-N2
 2 with sigma of 0.0001
 H3b-H3a
 1.5 with sigma of 0.0001
3. Others
 Fixed Sof: O1(0.5) H1a(0.5) H1b(0.5) H3a(0.5) H3b(0.5) H8b(0.5)
4.a Aromatic/amide H refined with riding coordinates:
 C1(H1), C3(H3), C4(H4), C7(H7), C9(H9), C10(H10)
;
_atom_sites_solution_hydrogens   mixed
_atom_sites_solution_primary     dual
_atom_sites_solution_secondary   ?
loop_
_atom_site_label
_atom_site_type_symbol
_atom_site_fract_x
_atom_site_fract_y
_atom_site_fract_z
_atom_site_U_iso_or_equiv
_atom_site_adp_type
_atom_site_occupancy
_atom_site_site_symmetry_order
_atom_site_calc_flag
_atom_site_refinement_flags_posn
_atom_site_refinement_flags_adp
_atom_site_refinement_flags_occupancy
_atom_site_disorder_assembly
_atom_site_disorder_group
Pd1 Pd 0.51479(4) 0.500000 0.77095(6) 0.02099(19) Uani 1 2 d S T P . .
Fe1 Fe 0.500000 1.000000 1.000000 0.0193(3) Uani 1 4 d S T P . .
Fe2 Fe 0.500000 0.000000 0.500000 0.0196(3) Uani 1 4 d S T P . .
O1 O 0.22793(13) 1.1108(4) 1.01296(15) 0.079(4) Uiso 0.5 1 d D . P A -1
H1A H 0.2624(3) 1.2093(4) 1.0449(3) 0.119 Uiso 0.5 1 d D U P B -1
H1B H 0.21867(15) 1.0765(6) 0.94610(15) 0.119 Uiso 0.5 1 d D U P C -1
N1 N 0.3742(5) 1.000000 0.8817(7) 0.0268(15) Uani 1 2 d S T P . .
N2 N 0.25173(17) 1.000000 0.8525(2) 0.044(2) Uani 1 2 d DS T P . .
N3 N 0.19546(13) 1.000000 0.5612(2) 0.050(3) Uani 1 2 d DS T P . .
H3A H 0.22641(11) 0.981(2) 0.5410(2) 0.060 Uiso 0.5 1 d D U P . .
H3B H 0.14316(13) 0.9568(9) 0.5051(4) 0.060 Uiso 0.5 1 d D U P . .
N4 N 0.4999(3) 0.8076(7) 0.9067(4) 0.0238(10) Uani 1 1 d . . . . .
N5 N 0.5242(4) 0.2062(7) 0.6239(5) 0.0288(11) Uani 1 1 d . . . . .
N6 N 0.3696(5) 0.000000 0.4201(7) 0.0284(16) Uani 1 2 d S T P . .
N7 N 0.2710(6) 0.000000 0.4475(8) 0.045(2) Uani 1 2 d S T P . .
N8 N 0.16163(12) 0.000000 0.1272(2) 0.059(3) Uani 1 2 d DS T P . .
H8A H 0.18913(10) 0.000000 0.10048(15) 0.071 Uiso 1 2 d DS U P . .
H8B H 0.12546(14) -0.0949(3) 0.0973(3) 0.071 Uiso 0.5 1 d . U P . .
C1 C 0.3296(6) 1.000000 0.7633(8) 0.0285(18) Uani 1 2 d S T P . .
H1 H 0.356889 1.000000 0.732386 0.034 Uiso 1 2 calc R U P . .
C2 C 0.2415(7) 1.000000 0.6817(9) 0.036(2) Uani 1 2 d S T P . .
C3 C 0.2045(7) 1.000000 0.7332(10) 0.038(2) Uani 1 2 d S T P . .
H3 H 0.145606 1.000000 0.682033 0.046 Uiso 1 2 calc R U P . .
C4 C 0.3343(7) 1.000000 0.9227(10) 0.037(2) Uani 1 2 d S T P . .
H4 H 0.367113 1.000000 1.008049 0.044 Uiso 1 2 calc R U P . .
C5 C 0.5044(4) 0.6969(7) 0.8557(5) 0.0205(11) Uani 1 1 d . . . . .
C6 C 0.5224(4) 0.3088(8) 0.6813(5) 0.0222(11) Uani 1 1 d . . . . .
C7 C 0.3086(7) 0.000000 0.3025(9) 0.034(2) Uani 1 2 d S T P . .
H7 H 0.321339 0.000000 0.251853 0.041 Uiso 1 2 calc R U P . .
C8 C 0.2242(6) 0.000000 0.2483(9) 0.034(2) Uani 1 2 d S T P . .
C9 C 0.2099(7) 0.000000 0.3279(10) 0.040(2) Uani 1 2 d S T P . .
H9 H 0.154054 0.000000 0.295068 0.048 Uiso 1 2 calc R U P . .
C10 C 0.3491(7) 0.000000 0.4895(10) 0.041(2) Uani 1 2 d S T P . .
H10 H 0.393544 0.000000 0.574957 0.049 Uiso 1 2 calc R U P . .

loop_
_atom_site_aniso_label
_atom_site_aniso_U_11
_atom_site_aniso_U_22
_atom_site_aniso_U_33
_atom_site_aniso_U_23
_atom_site_aniso_U_13
_atom_site_aniso_U_12
Pd1 0.0312(4) 0.0134(3) 0.0246(3) 0.000 0.0211(3) 0.000
Fe1 0.0336(9) 0.0101(7) 0.0258(8) 0.000 0.0246(8) 0.000
Fe2 0.0350(9) 0.0096(7) 0.0270(8) 0.000 0.0259(8) 0.000
N1 0.035(4) 0.022(4) 0.032(4) 0.000 0.026(4) 0.000
N2 0.035(5) 0.053(6) 0.042(5) 0.000 0.025(4) 0.000
N3 0.036(5) 0.082(8) 0.035(5) 0.000 0.025(5) 0.000
N4 0.040(3) 0.014(2) 0.027(2) 0.0006(18) 0.027(2) -0.001(2)
N5 0.044(3) 0.021(3) 0.033(3) -0.003(2) 0.030(3) -0.003(2)
N6 0.026(4) 0.026(4) 0.032(4) 0.000 0.018(3) 0.000
N7 0.039(5) 0.064(7) 0.040(5) 0.000 0.030(5) 0.000
N8 0.044(6) 0.088(9) 0.045(6) 0.000 0.029(5) 0.000
C1 0.043(5) 0.020(4) 0.034(4) 0.000 0.030(4) 0.000
C2 0.039(6) 0.028(5) 0.033(5) 0.000 0.021(5) 0.000
C3 0.037(6) 0.043(6) 0.041(5) 0.000 0.028(5) 0.000
C4 0.046(6) 0.037(5) 0.041(5) 0.000 0.035(5) 0.000
C5 0.034(3) 0.013(2) 0.022(2) -0.0022(19) 0.021(3) -0.001(2)
C6 0.032(3) 0.015(2) 0.028(3) 0.003(2) 0.024(3) 0.003(2)
C7 0.051(6) 0.020(4) 0.039(5) 0.000 0.033(5) 0.000
C8 0.032(5) 0.032(5) 0.036(5) 0.000 0.022(5) 0.000
C9 0.034(5) 0.042(6) 0.044(6) 0.000 0.026(5) 0.000
C10 0.038(6) 0.045(6) 0.039(5) 0.000 0.025(5) 0.000

_geom_special_details            
;
 All esds (except the esd in the dihedral angle between two l.s. planes)
 are estimated using the full covariance matrix.  The cell esds are taken
 into account individually in the estimation of esds in distances, angles
 and torsion angles; correlations between esds in cell parameters are only
 used when they are defined by crystal symmetry.  An approximate (isotropic)
 treatment of cell esds is used for estimating esds involving l.s. planes.
;
loop_
_geom_bond_atom_site_label_1
_geom_bond_atom_site_label_2
_geom_bond_distance
_geom_bond_site_symmetry_2
_geom_bond_publ_flag
Pd1 C5 1.997(5) 6_565 ?
Pd1 C5 1.997(5) . ?
Pd1 C6 1.987(6) 6_565 ?
Pd1 C6 1.987(6) . ?
Fe1 N1 2.022(8) 5_677 ?
Fe1 N1 2.022(8) . ?
Fe1 N4 1.950(5) 6_575 ?
Fe1 N4 1.950(5) 2_657 ?
Fe1 N4 1.950(5) . ?
Fe1 N4 1.950(5) 5_677 ?
Fe2 N5 2.132(5) 5_656 ?
Fe2 N5 2.132(5) . ?
Fe2 N5 2.132(5) 2_656 ?
Fe2 N5 2.132(5) 6 ?
Fe2 N6 2.203(8) 5_656 ?
Fe2 N6 2.203(8) . ?
O1 H1A 0.90000(15) . ?
O1 H1B 0.90000(14) . ?
N1 C1 1.321(11) . ?
N1 C4 1.335(12) . ?
N2 C3 1.324(11) . ?
N2 C4 1.335(11) . ?
N3 H3A 0.90003(18) 6_575 ?
N3 H3A 0.90000(16) . ?
N3 H3B 0.90000(15) . ?
N3 H3B 0.90003(14) 6_575 ?
N3 C2 1.342(10) . ?
N4 C5 1.141(7) . ?
N5 C6 1.142(8) . ?
N6 C7 1.307(12) . ?
N6 C10 1.352(13) . ?
N7 C9 1.327(14) . ?
N7 C10 1.349(14) . ?
N8 H8A 0.90000(13) . ?
N8 H8B 0.90000(13) 6 ?
N8 H8B 0.90000(13) . ?
N8 C8 1.345(10) . ?
C1 H1 0.9500 . ?
C1 C2 1.417(14) . ?
C2 C3 1.414(15) . ?
C3 H3 0.9500 . ?
C4 H4 0.9500 . ?
C7 H7 0.9500 . ?
C7 C8 1.413(15) . ?
C8 C9 1.395(14) . ?
C9 H9 0.9500 . ?
C10 H10 0.9500 . ?

loop_
_geom_angle_atom_site_label_1
_geom_angle_atom_site_label_2
_geom_angle_atom_site_label_3
_geom_angle
_geom_angle_site_symmetry_1
_geom_angle_site_symmetry_3
_geom_angle_publ_flag
C5 Pd1 C5 90.4(3) 6_565 . ?
C6 Pd1 C5 178.0(2) . . ?
C6 Pd1 C5 178.0(2) 6_565 6_565 ?
C6 Pd1 C5 90.9(2) 6_565 . ?
C6 Pd1 C5 90.9(2) . 6_565 ?
C6 Pd1 C6 87.6(3) 6_565 . ?
N1 Fe1 N1 180.0(4) 5_677 . ?
N4 Fe1 N1 89.1(2) 6_575 5_677 ?
N4 Fe1 N1 90.9(2) 5_677 5_677 ?
N4 Fe1 N1 90.9(2) . . ?
N4 Fe1 N1 89.1(2) 2_657 . ?
N4 Fe1 N1 90.9(2) 2_657 5_677 ?
N4 Fe1 N1 89.1(2) . 5_677 ?
N4 Fe1 N1 90.9(2) 6_575 . ?
N4 Fe1 N1 89.1(2) 5_677 . ?
N4 Fe1 N4 89.5(3) 5_677 6_575 ?
N4 Fe1 N4 180.0 6_575 2_657 ?
N4 Fe1 N4 90.5(3) . 6_575 ?
N4 Fe1 N4 90.5(3) 5_677 2_657 ?
N4 Fe1 N4 89.5(3) . 2_657 ?
N4 Fe1 N4 180.0(3) . 5_677 ?
N5 Fe2 N5 180.0 6 2_656 ?
N5 Fe2 N5 91.7(3) 5_656 6 ?
N5 Fe2 N5 88.3(3) 5_656 2_656 ?
N5 Fe2 N5 180.0 5_656 . ?
N5 Fe2 N5 88.3(3) 6 . ?
N5 Fe2 N5 91.7(3) 2_656 . ?
N5 Fe2 N6 87.7(2) 5_656 5_656 ?
N5 Fe2 N6 87.7(2) 2_656 5_656 ?
N5 Fe2 N6 87.7(2) 6 . ?
N5 Fe2 N6 92.3(2) 2_656 . ?
N5 Fe2 N6 87.7(2) . . ?
N5 Fe2 N6 92.3(2) . 5_656 ?
N5 Fe2 N6 92.3(2) 6 5_656 ?
N5 Fe2 N6 92.3(2) 5_656 . ?
N6 Fe2 N6 180.0 5_656 . ?
H1A O1 H1B 107.328(18) . . ?
C1 N1 Fe1 121.6(6) . . ?
C1 N1 C4 118.4(9) . . ?
C4 N1 Fe1 120.0(7) . . ?
C3 N2 C4 118.9(7) . . ?
H3A N3 H3A 17(2) . 6_575 ?
H3A N3 H3B 112.89(2) . . ?
H3A N3 H3B 119.6(8) . 6_575 ?
H3A N3 H3B 112.89(2) 6_575 6_575 ?
H3B N3 H3A 119.6(8) . 6_575 ?
H3B N3 H3B 40.5(9) . 6_575 ?
C2 N3 H3A 112.3(5) . . ?
C2 N3 H3A 112.3(5) . 6_575 ?
C2 N3 H3B 126.2(6) . 6_575 ?
C2 N3 H3B 126.2(6) . . ?
C5 N4 Fe1 176.2(5) . . ?
C6 N5 Fe2 167.1(5) . . ?
C7 N6 Fe2 120.7(7) . . ?
C7 N6 C10 117.3(9) . . ?
C10 N6 Fe2 122.0(7) . . ?
C9 N7 C10 116.3(9) . . ?
H8A N8 H8B 112.89(2) . 6 ?
H8A N8 H8B 112.89(2) . . ?
H8B N8 H8B 98.8(5) . 6 ?
C8 N8 H8A 102.2(5) . . ?
C8 N8 H8B 115.4(3) . 6 ?
C8 N8 H8B 115.4(3) . . ?
N1 C1 H1 119.6 . . ?
N1 C1 C2 120.8(9) . . ?
C2 C1 H1 119.6 . . ?
N3 C2 C1 121.3(9) . . ?
N3 C2 C3 121.7(9) . . ?
C3 C2 C1 116.9(9) . . ?
N2 C3 C2 120.2(9) . . ?
N2 C3 H3 119.9 . . ?
C2 C3 H3 119.9 . . ?
N1 C4 N2 124.8(9) . . ?
N1 C4 H4 117.6 . . ?
N2 C4 H4 117.6 . . ?
N4 C5 Pd1 178.4(6) . . ?
N5 C6 Pd1 175.8(5) . . ?
N6 C7 H7 118.9 . . ?
N6 C7 C8 122.2(9) . . ?
C8 C7 H7 118.9 . . ?
N8 C8 C7 122.0(8) . . ?
N8 C8 C9 122.1(9) . . ?
C9 C8 C7 115.9(9) . . ?
N7 C9 C8 122.8(10) . . ?
N7 C9 H9 118.6 . . ?
C8 C9 H9 118.6 . . ?
N6 C10 H10 117.3 . . ?
N7 C10 N6 125.5(10) . . ?
N7 C10 H10 117.3 . . ?

loop_
_geom_torsion_atom_site_label_1
_geom_torsion_atom_site_label_2
_geom_torsion_atom_site_label_3
_geom_torsion_atom_site_label_4
_geom_torsion
_geom_torsion_site_symmetry_1
_geom_torsion_site_symmetry_2
_geom_torsion_site_symmetry_3
_geom_torsion_site_symmetry_4
_geom_torsion_publ_flag
Fe1 N1 C1 C2 180.000(5) . . . . ?
Fe1 N1 C4 N2 180.000(3) . . . . ?
Fe2 N6 C7 C8 180.000(2) . . . . ?
Fe2 N6 C10 N7 180.000(3) . . . . ?
N1 C1 C2 N3 180.000(5) . . . . ?
N1 C1 C2 C3 0.000(7) . . . . ?
N3 C2 C3 N2 180.000(3) . . . . ?
N6 C7 C8 N8 180.000(3) . . . . ?
N6 C7 C8 C9 0.000(3) . . . . ?
N8 C8 C9 N7 180.000(3) . . . . ?
C1 N1 C4 N2 0.000(8) . . . . ?
C1 C2 C3 N2 0.000(5) . . . . ?
C3 N2 C4 N1 0.000(8) . . . . ?
C4 N1 C1 C2 0.000(7) . . . . ?
C4 N2 C3 C2 0.000(6) . . . . ?
C7 N6 C10 N7 0.000(5) . . . . ?
C7 C8 C9 N7 0.000(3) . . . . ?
C9 N7 C10 N6 0.000(5) . . . . ?
C10 N6 C7 C8 0.000(3) . . . . ?
C10 N7 C9 C8 0.000(4) . . . . ?

_shelx_res_file                  
;
TITL rt235_fe5apympd_180k_0m_a.res in C2/m
    rt235_fe5apympd_180k_0m.res
    created by SHELXL-2018/3 at 00:51:17 on 09-Sep-2020
REM Old TITL RT235_Fe5apymPd_180K_0m in C2/m
REM SHELXT solution in C2/m
REM R1 0.164, Rweak 0.007, Alpha 0.046, Orientation as input
REM Formula found by SHELXT: C20 N28 Fe Pd3
CELL 0.71073 21.4539 7.1986 14.7221 90 131.494 90
ZERR 4 0.0026 0.0008 0.0016 0 0.003 0
LATT 7
SYMM -X,+Y,-Z
SFAC C H Fe N O Pd
UNIT 48 48 4 40 4 4
EQIV $1 +X,-Y,+Z
EQIV $2 +X,-1+Y,-1+Z
DFIX 0.9 0.0001 O1 H1b
DANG 1.5 0.0001 H8a H8b_$1
DFIX 0.9 0.0001 H8b_$1 N8
DFIX 0.9 0.0001 N8 H8a
DANG 2.1 0.0001 H8a O1_$2
DANG 1.45 0.0001 H1b H1a
DANG 2 0.0001 H1b N2
DFIX 0.9 0.0001 O1 H1a
DANG 1.5 0.0001 H3b H3a
DFIX 0.9 0.0001 H3b N3
DFIX 0.9 0.0001 N3 H3a

L.S. 50
PLAN  10
SIZE 0.05 0.15 0.2
TEMP -93.14
CONF
LIST 6
MORE -1
BOND $H
fmap 2
acta
REM <olex2.extras>
REM <HklSrc "%.\\RT235_Fe5apymPd_180K_0m.hkl">
REM </olex2.extras>

WGHT    0.044500   42.167709
FVAR       0.24318
PD1   6    0.514793    0.500000    0.770948    10.50000    0.03120    0.01343 =
         0.02458    0.00000    0.02113    0.00000
FE1   3    0.500000    1.000000    1.000000    10.25000    0.03365    0.01010 =
         0.02578    0.00000    0.02461    0.00000
FE2   3    0.500000    0.000000    0.500000    10.25000    0.03503    0.00957 =
         0.02696    0.00000    0.02591    0.00000
PART -1
O1    5    0.227935    1.110766    1.012965    10.50000    0.07913
H1A   2    0.262365    1.209339    1.044922    10.50000   -1.50000
H1B   2    0.218671    1.076502    0.946105    10.50000   -1.50000
PART 0
N1    4    0.374224    1.000000    0.881687    10.50000    0.03492    0.02243 =
         0.03168    0.00000    0.02576    0.00000
N2    4    0.251727    1.000000    0.852505    10.50000    0.03475    0.05277 =
         0.04248    0.00000    0.02514    0.00000
N3    4    0.195458    1.000000    0.561204    10.50000    0.03615    0.08180 =
         0.03502    0.00000    0.02459    0.00000
H3A   2    0.226406    0.981039    0.540983    10.50000   -1.20000
H3B   2    0.143157    0.956751    0.505138    10.50000   -1.20000
N4    4    0.499901    0.807583    0.906684    11.00000    0.04003    0.01419 =
         0.02739    0.00057    0.02661   -0.00082
N5    4    0.524193    0.206226    0.623851    11.00000    0.04416    0.02081 =
         0.03262   -0.00269    0.03014   -0.00313
N6    4    0.369560    0.000000    0.420095    10.50000    0.02573    0.02565 =
         0.03207    0.00000    0.01845    0.00000
N7    4    0.271016    0.000000    0.447530    10.50000    0.03910    0.06437 =
         0.04007    0.00000    0.03009    0.00000
N8    4    0.161633    0.000000    0.127187    10.50000    0.04381    0.08821 =
         0.04475    0.00000    0.02931    0.00000
H8A   2    0.189130    0.000000    0.100478    10.50000   -1.20000
H8B   2    0.125464   -0.094898    0.097306    10.50000   -1.20000
C1    1    0.329589    1.000000    0.763264    10.50000    0.04299    0.02027 =
         0.03368    0.00000    0.03020    0.00000
AFIX  43
H1    2    0.356889    1.000000    0.732386    10.50000   -1.20000
AFIX   0
C2    1    0.241482    1.000000    0.681726    10.50000    0.03866    0.02845 =
         0.03298    0.00000    0.02067    0.00000
C3    1    0.204494    1.000000    0.733195    10.50000    0.03682    0.04280 =
         0.04052    0.00000    0.02812    0.00000
AFIX  43
H3    2    0.145606    1.000000    0.682033    10.50000   -1.20000
AFIX   0
C4    1    0.334332    1.000000    0.922699    10.50000    0.04566    0.03728 =
         0.04148    0.00000    0.03516    0.00000
AFIX  43
H4    2    0.367113    1.000000    1.008049    10.50000   -1.20000
AFIX   0
C5    1    0.504365    0.696885    0.855723    11.00000    0.03417    0.01252 =
         0.02161   -0.00218    0.02134   -0.00135
C6    1    0.522425    0.308823    0.681278    11.00000    0.03205    0.01520 =
         0.02847    0.00261    0.02393    0.00268
C7    1    0.308566    0.000000    0.302526    10.50000    0.05068    0.01998 =
         0.03890    0.00000    0.03257    0.00000
AFIX  43
H7    2    0.321339    0.000000    0.251853    10.50000   -1.20000
AFIX   0
C8    1    0.224229    0.000000    0.248260    10.50000    0.03241    0.03187 =
         0.03554    0.00000    0.02199    0.00000
C9    1    0.209915    0.000000    0.327876    10.50000    0.03443    0.04177 =
         0.04398    0.00000    0.02554    0.00000
AFIX  43
H9    2    0.154054    0.000000    0.295068    10.50000   -1.20000
AFIX   0
C10   1    0.349136    0.000000    0.489486    10.50000    0.03837    0.04497 =
         0.03854    0.00000    0.02477    0.00000
AFIX  43
H10   2    0.393544    0.000000    0.574957    10.50000   -1.20000
AFIX   0
HKLF 4


REM  rt235_fe5apympd_180k_0m_a.res in C2/m
REM wR2 = 0.1593, GooF = S = 1.054, Restrained GooF = 1.051 for all data
REM R1 = 0.0564 for 1942 Fo > 4sig(Fo) and 0.0887 for all 2496 data
REM 156 parameters refined using 11 restraints

END

WGHT      0.0444     42.2275

REM Highest difference peak  2.003,  deepest hole -1.608,  1-sigma level  0.230
Q1    1   0.5082  0.5000  0.7010  10.50000  0.05    2.00
Q2    1   0.4659  0.5000  0.7181  10.50000  0.05    1.53
Q3    1   0.2241  1.0000  0.9481  10.50000  0.05    1.13
Q4    1   0.5718  0.5000  0.6988  10.50000  0.05    1.06
Q5    1   0.4830  0.3829  0.6905  11.00000  0.05    1.05
Q6    1   0.3002  1.0000  0.8195  10.50000  0.05    0.99
Q7    1   0.2527  0.0000  0.1341  10.50000  0.05    0.96
Q8    1   0.5467  0.4387  0.7307  11.00000  0.05    0.96
Q9    1   0.3806  0.0000  0.3632  10.50000  0.05    0.95
Q10   1   0.5066  0.0000  0.4672  10.50000  0.05    0.93
;
_shelx_res_checksum              41849
_olex2_submission_special_instructions 'No special instructions were received'
####################################################################### 
# 
# This file contains crystal structure data downloaded from the 
# Cambridge Structural Database (CSD) hosted by the Cambridge 
# Crystallographic Data Centre (CCDC).
# 
# Full information about CCDC data access policies and citation 
# guidelines are available at http://www.ccdc.cam.ac.uk/access/V1 
# 
# Audit and citation data items may have been added by the CCDC. 
# Please retain this information to preserve the provenance of 
# this file and to allow appropriate attribution of the data. 
# 
#######################################################################

data_rt312_nh2pympdmeoh_100k
_database_code_depnum_ccdc_archive 'CCDC 2018388'
loop_
_audit_author_name
_audit_author_address
'Carlos Bartual-Murgui'
;Universitat de Valencia
Spain
;
_audit_update_record             
;
2020-09-17 deposited with the CCDC.	2020-09-22 downloaded from the CCDC.
;
# start Validation Reply Form
_vrf_PLAT971_rt312_nh2pympdmeoh_100k 
;
PROBLEM: Check Calcd Resid. Dens.  1.00A   From Pd2             5.48 eA-3
RESPONSE: The residual electronic density may be due to the strong absorption of the Pd metal and the deterioration of the crystal during the SCO/dehydration/readsorption processes.
;
_vrf_PLAT971_rt312_nh2pympdmeoh_100k_2 
;
PROBLEM: Check Calcd Resid. Dens.  0.65A   From Pd1             4.48 eA-3
RESPONSE: The residual electronic density may be due to the strong absorption of the Pd metal and the deterioration of the crystal during the SCO/dehydration/readsorption processes.
;
_vrf_PLAT972_rt312_nh2pympdmeoh_100k 
;
PROBLEM: Check Calcd Resid. Dens.  1.34A   From Pd2            -3.67 eA-3
RESPONSE: The residual electronic density may be due to the strong absorption of the Pd metal and the deterioration of the crystal during the SCO/dehydration/readsorption processes.
;
_vrf_PLAT973_rt312_nh2pympdmeoh_100k 
;
PROBLEM: Check Calcd Positive Resid. Density on       Fe1       3.92 eA-3
RESPONSE: The residual electronic density may be due to the strong absorption of the Fe metal and the deterioration of the crystal during the SCO/dehydration/readsorption processes.
;
_vrf_PLAT973_rt312_nh2pympdmeoh_100k_2 
;
PROBLEM: Check Calcd Positive Resid. Density on       Pd2       3.21 eA-3
RESPONSE: The residual electronic density may be due to the strong absorption of the Pd metal and the deterioration of the crystal during the SCO/dehydration/readsorption processes.
;
_vrf_PLAT973_rt312_nh2pympdmeoh_100k_3 
;
PROBLEM: Check Calcd Positive Resid. Density on       Fe2       3.14 eA-3
RESPONSE: The residual electronic density may be due to the strong absorption of the Fe metal and the deterioration of the crystal during the SCO/dehydration/readsorption processes.
;
_vrf_PLAT097_rt312_nh2pympdmeoh_100k 
;
PROBLEM: Large Reported Max.  (Positive) Residual Density       5.52 eA-3
RESPONSE: The crystal may be damaged during the dehydration process. Nevertheless, this has not represented a problem to obtain good quality  structural data. 
;
_vrf_PLAT342_rt312_nh2pympdmeoh_100k 
;
PROBLEM: Low Bond Precision on  C-C Bonds ...............      0.025 Ang.
RESPONSE: The crystal may be damaged during the dehydration process. Nevertheless, this has not represented a problem to obtain good quality  structural data. 
;
_vrf_PLAT910_rt312_nh2pympdmeoh_100k 
;
PROBLEM: Missing # of FCF Reflection(s) Below Theta(Min).         12 Note
RESPONSE: The unit cell is relatively large and Mo radiation was used.  Therefore several reflections were probably stopped by the beam stop.  Nevertheless, this has not represented a problem to obtain good quality  structural data.
;
_vrf_PLAT971_rt312_nh2pympdmeoh_100k_3 
;
PROBLEM: Check Calcd Resid. Dens.  1.26A   From Pd1             2.54 eA-3
RESPONSE: The residual electronic density may be due to the strong absorption of the Pd metal and the deterioration of the crystal during the SCO/dehydration/readsorption processes.
;
_vrf_PLAT971_rt312_nh2pympdmeoh_100k_4 
;
PROBLEM: Check Calcd Resid. Dens.  0.98A   From Pd1             2.53 eA-3
RESPONSE: The residual electronic density may be due to the strong absorption of the Pd metal and the deterioration of the crystal during the SCO/dehydration/readsorption processes.
;
_vrf_PLAT972_rt312_nh2pympdmeoh_100k_2 
;
PROBLEM: Check Calcd Resid. Dens.  1.28A   From Pd1            -3.44 eA-3
RESPONSE: The residual electronic density may be due to the strong absorption of the Pd metal and the deterioration of the crystal during the SCO/dehydration/readsorption processes.
;
_vrf_PLAT972_rt312_nh2pympdmeoh_100k_3 
;
PROBLEM: Check Calcd Resid. Dens.  0.13A   From N3             -3.41 eA-3
RESPONSE: The residual electronic density may be due to the deterioration of the crystal during the SCO/dehydration/readsorption processes.
;
_vrf_PLAT972_rt312_nh2pympdmeoh_100k_4 
;
PROBLEM: Check Calcd Resid. Dens.  0.63A   From Pd2            -3.21 eA-3
RESPONSE: The residual electronic density may be due to the strong absorption of the Pd metal and the deterioration of the crystal during the SCO/dehydration/readsorption processes.
;
_vrf_PLAT972_rt312_nh2pympdmeoh_100k_5 
;
PROBLEM: Check Calcd Resid. Dens.  0.12A   From N11            -2.78 eA-3
RESPONSE: The residual electronic density may be due to the deterioration of the crystal during the SCO/dehydration/readsorption processes.
;
_vrf_PLAT972_rt312_nh2pympdmeoh_100k_6 
;
PROBLEM: Check Calcd Resid. Dens.  0.07A   From N2             -2.54 eA-3
RESPONSE: The residual electronic density may be due to the deterioration of the crystal during the SCO/dehydration/readsorption processes.
;
# Added during the CSD deposition process: Thursday 17 September 2020 12:29 PM
# end Validation Reply Form

_audit_creation_date             2020-09-09
_audit_creation_method           
;
Olex2 1.3
(compiled 2020.07.31 svn.rc2a77460 for OlexSys, GUI svn.r6145)
;
_shelx_SHELXL_version_number     2018/3
_chemical_name_common            ?
_chemical_name_systematic        ?
_chemical_formula_moiety         'C12 H10 Fe N10 Pd, 0.5(C H4 O)'
_chemical_formula_sum            'C12.50 H12 Fe N10 O0.50 Pd'
_chemical_formula_weight         472.57
_chemical_melting_point          ?
loop_
_atom_type_symbol
_atom_type_description
_atom_type_scat_dispersion_real
_atom_type_scat_dispersion_imag
_atom_type_scat_source
C C 0.0033 0.0016 'International Tables Vol C Tables 4.2.6.8 and 6.1.1.4'
H H 0.0000 0.0000 'International Tables Vol C Tables 4.2.6.8 and 6.1.1.4'
Fe Fe 0.3463 0.8444 'International Tables Vol C Tables 4.2.6.8 and 6.1.1.4'
N N 0.0061 0.0033 'International Tables Vol C Tables 4.2.6.8 and 6.1.1.4'
O O 0.0106 0.0060 'International Tables Vol C Tables 4.2.6.8 and 6.1.1.4'
Pd Pd -0.9988 1.0072 'International Tables Vol C Tables 4.2.6.8 and 6.1.1.4'

_shelx_space_group_comment       
;
The symmetry employed for this shelxl refinement is uniquely defined
by the following loop, which should always be used as a source of
symmetry information in preference to the above space-group names.
They are only intended as comments.
;
_space_group_crystal_system      orthorhombic
_space_group_IT_number           57
_space_group_name_H-M_alt        'P b c m'
_space_group_name_Hall           '-P 2c 2b'
loop_
_space_group_symop_operation_xyz
'x, y, z'
'-x, -y, z+1/2'
'-x, y+1/2, -z+1/2'
'x, -y+1/2, -z'
'-x, -y, -z'
'x, y, -z-1/2'
'x, -y-1/2, z-1/2'
'-x, y-1/2, z'

_cell_length_a                   14.9105(14)
_cell_length_b                   32.0213(19)
_cell_length_c                   7.1610(4)
_cell_angle_alpha                90
_cell_angle_beta                 90
_cell_angle_gamma                90
_cell_volume                     3419.0(4)
_cell_formula_units_Z            8
_cell_measurement_reflns_used    1130
_cell_measurement_temperature    100.00(14)
_cell_measurement_theta_max      26.3910
_cell_measurement_theta_min      4.0460
_shelx_estimated_absorpt_T_max   ?
_shelx_estimated_absorpt_T_min   ?
_exptl_absorpt_coefficient_mu    1.922
_exptl_absorpt_correction_T_max  1.00000
_exptl_absorpt_correction_T_min  0.97199
_exptl_absorpt_correction_type   multi-scan
_exptl_absorpt_process_details   
;
CrysAlisPro 1.171.40.53 (Rigaku Oxford Diffraction, 2019)
Empirical absorption correction using spherical harmonics,
 implemented in SCALE3 ABSPACK scaling algorithm.
;
_exptl_absorpt_special_details   ?
_exptl_crystal_colour            'light orange'
_exptl_crystal_colour_modifier   light
_exptl_crystal_colour_primary    orange
_exptl_crystal_density_diffrn    1.836
_exptl_crystal_density_meas      ?
_exptl_crystal_density_method    ?
_exptl_crystal_description       needle
_exptl_crystal_F_000             1864
_exptl_crystal_size_max          0.12
_exptl_crystal_size_mid          0.12
_exptl_crystal_size_min          0.03
_exptl_transmission_factor_max   ?
_exptl_transmission_factor_min   ?
_diffrn_reflns_av_R_equivalents  0.0465
_diffrn_reflns_av_unetI/netI     0.0759
_diffrn_reflns_Laue_measured_fraction_full 0.994
_diffrn_reflns_Laue_measured_fraction_max 0.856
_diffrn_reflns_limit_h_max       12
_diffrn_reflns_limit_h_min       -18
_diffrn_reflns_limit_k_max       41
_diffrn_reflns_limit_k_min       -23
_diffrn_reflns_limit_l_max       9
_diffrn_reflns_limit_l_min       -5
_diffrn_reflns_number            8760
_diffrn_reflns_point_group_measured_fraction_full 0.994
_diffrn_reflns_point_group_measured_fraction_max 0.856
_diffrn_reflns_theta_full        25.242
_diffrn_reflns_theta_max         27.807
_diffrn_reflns_theta_min         3.333
_diffrn_ambient_environment      N~2~
_diffrn_ambient_temperature      100.00(14)
_diffrn_detector                 'CCD plate'
_diffrn_detector_area_resol_mean 16.0267
_diffrn_detector_type            Sapphire3
_diffrn_measured_fraction_theta_full 0.994
_diffrn_measured_fraction_theta_max 0.856
_diffrn_measurement_details      
;
List of Runs (angles in degrees, time in seconds):

  # Type    Start    End  Width  t~exp~   \w     \q     \k     \f   Frames
#--------------------------------------------------------------------------
  1  \w    -45.00  40.00   1.00   25.00    --   15.83 -38.00   0.00   85
  2  \w     30.00  80.00   1.00   25.00    --   15.83  19.00-150.00   50
;
_diffrn_measurement_device       'four-circle diffractometer'
_diffrn_measurement_device_type  
'SuperNova, Single source at offset/far, Sapphire3'
_diffrn_measurement_method       '\w scans'
_diffrn_orient_matrix_type       
'CrysAlisPro convention (1999,Acta A55,543-557)'
_diffrn_orient_matrix_UB_11      -0.0085941000
_diffrn_orient_matrix_UB_12      0.0162671000
_diffrn_orient_matrix_UB_13      0.0647607000
_diffrn_orient_matrix_UB_21      -0.0434155000
_diffrn_orient_matrix_UB_22      0.0027233000
_diffrn_orient_matrix_UB_23      -0.0388021000
_diffrn_orient_matrix_UB_31      -0.0175117000
_diffrn_orient_matrix_UB_32      -0.0147696000
_diffrn_orient_matrix_UB_33      0.0641131000
_diffrn_radiation_monochromator  mirror
_diffrn_radiation_probe          x-ray
_diffrn_radiation_type           'Mo K\a'
_diffrn_radiation_wavelength     0.71073
_diffrn_source                   'micro-focus sealed X-ray tube'
_diffrn_source_type              'SuperNova (Mo) X-ray Source'
_reflns_Friedel_coverage         0.000
_reflns_Friedel_fraction_full    .
_reflns_Friedel_fraction_max     .
_reflns_number_gt                2486
_reflns_number_total             3757
_reflns_odcompleteness_completeness 99.43
_reflns_odcompleteness_iscentric 1
_reflns_odcompleteness_theta     24.97
_reflns_special_details          
;
 Reflections were merged by SHELXL according to the crystal
 class for the calculation of statistics and refinement.
 
 _reflns_Friedel_fraction is defined as the number of unique
 Friedel pairs measured divided by the number that would be
 possible theoretically, ignoring centric projections and
 systematic absences.
;
_reflns_threshold_expression     'I > 2\s(I)'
_computing_cell_refinement       'CrysAlisPro 1.171.40.53 (Rigaku OD, 2019)'
_computing_data_collection       'CrysAlisPro 1.171.40.53 (Rigaku OD, 2019)'
_computing_data_reduction        'CrysAlisPro 1.171.40.53 (Rigaku OD, 2019)'
_computing_molecular_graphics    'Olex2 1.3 (Dolomanov et al., 2009)'
_computing_publication_material  'Olex2 1.3 (Dolomanov et al., 2009)'
_computing_structure_refinement  'SHELXL 2018/3 (Sheldrick, 2015)'
_computing_structure_solution    'SHELXT 2018/2 (Sheldrick, 2018)'
_refine_diff_density_max         5.519
_refine_diff_density_min         -3.618
_refine_diff_density_rms         0.332
_refine_ls_extinction_coef       .
_refine_ls_extinction_method     none
_refine_ls_goodness_of_fit_ref   1.043
_refine_ls_hydrogen_treatment    mixed
_refine_ls_matrix_type           full
_refine_ls_number_parameters     131
_refine_ls_number_reflns         3757
_refine_ls_number_restraints     14
_refine_ls_R_factor_all          0.1465
_refine_ls_R_factor_gt           0.1088
_refine_ls_restrained_S_all      1.041
_refine_ls_shift/su_max          0.008
_refine_ls_shift/su_mean         0.000
_refine_ls_structure_factor_coef Fsqd
_refine_ls_weighting_details     
'w=1/[\s^2^(Fo^2^)+(0.0809P)^2^+178.4426P] where P=(Fo^2^+2Fc^2^)/3'
_refine_ls_weighting_scheme      calc
_refine_ls_wR_factor_gt          0.2488
_refine_ls_wR_factor_ref         0.2765
_refine_special_details          ?
_olex2_refinement_description    
;
1. Fixed Uiso
 At 1.2 times of:
  All C(H) groups
 At 1.5 times of:
  All C(H,H,H) groups, All N(H,H) groups, All O(H) groups
2. Restrained distances
 O2-C22
 1.4 with sigma of 0.02
 H3A-N3
 0.9 with sigma of 0.0001
 N3-H3B
 0.9 with sigma of 0.0001
 H8B_$1-N8_$1
 0.9 with sigma of 0.0001
 N8_$1-H8A_$1
 0.9 with sigma of 0.0001
 H14A_$2-N14_$2
 0.9 with sigma of 0.0001
 H14B_$2-N14_$2
 0.9 with sigma of 0.0001
 N11_$3-H11A_$3
 0.9 with sigma of 0.0001
 H11B_$3-N11_$3
 0.9 with sigma of 0.0001
 H3A-H3B
 1.5 with sigma of 0.0001
 H8B_$1-H8A_$1
 1.5 with sigma of 0.0001
 H14B_$2-H14A_$2
 1.5 with sigma of 0.0001
 H8A_$3-O1_$4
 2.2 with sigma of 0.0001
 H11A_$3-H11B_$3
 1.5 with sigma of 0.0001
3. Uiso/Uaniso restraints and constraints
Uanis(N3) = Uanis(C2) = Uanis(C3) = Uanis(N2) = Uanis(C4) = Uanis(N1) =
Uanis(C1) = Uanis(Fe1) = Uanis(N9) = Uanis(C14) = Uanis(N10) = Uanis(C13) =
Uanis(C12) = Uanis(C11) = Uanis(N11)
Uanis(C9) = Uanis(N7) = Uanis(C10) = Uanis(N6) = Uanis(C7) = Uanis(C8) =
Uanis(N8) = Uanis(N12) = Uanis(C15) = Uanis(C16) = Uanis(C17) = Uanis(N13) =
Uanis(C18) = Uanis(N14)
Uanis(N4) = Uanis(C5) = Uanis(Pd1) = Uanis(C6) = Uanis(N5) = Uanis(Fe2) =
Uanis(N15) = Uanis(C19) = Uanis(Pd2) = Uanis(N16) = Uanis(C20)
Uiso(O2) = Uiso(C22)
Uiso(O1) = Uiso(C21)
4. Others
 Fixed Sof: H8A(0.5) H14A(0.5) O1(0.25) H1A(0.25) C21(0.25) H21A(0.25)
 H21B(0.25) H21C(0.25) O2(0.25) H2(0.25) C22(0.25) H22A(0.25) H22B(0.25)
 H22C(0.25)
 Fixed X: O1(0.504549) C21(0.499149)
 Fixed Y: O1(0.232679) C21(0.239669)
 Fixed Z: O1(1.25) C21(1.056419)
5.a Aromatic/amide H refined with riding coordinates:
 C1(H1), C3(H3), C4(H4), C7(H7), C9(H9), C10(H10), C11(H11), C13(H13),
 C14(H14), C15(H15), C17(H17), C18(H18)
5.b Idealised Me refined as rotating group:
 C21(H21A,H21B,H21C), C22(H22A,H22B,H22C)
5.c Idealised tetrahedral OH refined as rotating group:
 O1(H1A), O2(H2)
;
_atom_sites_solution_hydrogens   mixed
_atom_sites_solution_primary     dual
_atom_sites_solution_secondary   ?
loop_
_atom_site_label
_atom_site_type_symbol
_atom_site_fract_x
_atom_site_fract_y
_atom_site_fract_z
_atom_site_U_iso_or_equiv
_atom_site_adp_type
_atom_site_occupancy
_atom_site_site_symmetry_order
_atom_site_calc_flag
_atom_site_refinement_flags_posn
_atom_site_refinement_flags_adp
_atom_site_refinement_flags_occupancy
_atom_site_disorder_assembly
_atom_site_disorder_group
Pd1 Pd 0.49849(8) 0.36641(4) 0.750000 0.0075(3) Uani 1 2 d S T P . .
Pd2 Pd 0.01531(7) 0.38519(4) -0.250000 0.0075(3) Uani 1 2 d S T P . .
Fe1 Fe 0.75738(15) 0.37430(8) 1.250000 0.0099(5) Uani 1 2 d S T P . .
Fe2 Fe 0.25701(14) 0.37738(7) 0.250000 0.0075(3) Uani 1 2 d S T P . .
N1 N 0.7671(9) 0.3063(4) 1.250000 0.0099(5) Uani 1 2 d S T P . .
N2 N 0.6893(8) 0.2414(4) 1.250000 0.0099(5) Uani 1 2 d S T P . .
N3 N 0.92736(18) 0.22251(7) 1.250000 0.0099(5) Uani 1 2 d DS T P . .
H3A H 0.9309(3) 0.19445(6) 1.250000 0.015 Uiso 1 2 d DS U P . .
H3B H 0.9815(2) 0.23492(10) 1.250000 0.015 Uiso 1 2 d DS U P . .
N4 N 0.6544(6) 0.3716(3) 1.0436(13) 0.0075(3) Uani 1 1 d . . . . .
N5 N 0.3489(6) 0.3692(3) 0.4426(13) 0.0075(3) Uani 1 1 d . . . . .
N6 N 0.2232(11) 0.3161(5) 0.250000 0.0230(11) Uani 1 2 d S T P . .
N7 N 0.1054(11) 0.2669(5) 0.250000 0.0230(11) Uani 1 2 d S T P . .
N8 N 0.31901(18) 0.21415(8) 0.250000 0.0230(11) Uani 1 2 d S T P . .
H8A H 0.36918(10) 0.20985(14) 0.3172(5) 0.034 Uiso 0.5 1 d . U P . .
H8B H 0.28199(17) 0.19194(11) 0.250000 0.034 Uiso 1 2 d S U P . .
N9 N 0.7441(9) 0.4431(4) 1.250000 0.0099(5) Uani 1 2 d S T P . .
N10 N 0.8200(9) 0.5081(4) 1.250000 0.0099(5) Uani 1 2 d S T P . .
N11 N 0.58372(18) 0.52785(7) 1.250000 0.0099(5) Uani 1 2 d S T P . .
H11A H 0.5313(2) 0.51391(10) 1.250000 0.015 Uiso 1 2 d S U P . .
H11B H 0.5765(4) 0.55575(6) 1.250000 0.015 Uiso 1 2 d S U P . .
N12 N 0.2867(11) 0.4394(5) 0.250000 0.0230(11) Uani 1 2 d S T P . .
N13 N 0.4047(11) 0.4903(5) 0.250000 0.0230(11) Uani 1 2 d S T P . .
N14 N 0.18719(14) 0.54151(11) 0.250000 0.0230(11) Uani 1 2 d S T P . .
H14A H 0.2098(2) 0.56318(11) 0.3148(8) 0.034 Uiso 0.5 1 d . U P . .
H14B H 0.12684(15) 0.54097(17) 0.250000 0.034 Uiso 1 2 d S U P . .
N15 N 0.1663(6) 0.3867(3) 0.0558(13) 0.0075(3) Uani 1 1 d . . . . .
N16 N -0.1386(6) 0.3773(3) -0.5462(13) 0.0075(3) Uani 1 1 d . . . . .
C1 C 0.8434(10) 0.2853(5) 1.250000 0.0099(5) Uani 1 2 d S T P . .
H1 H 0.896669 0.300366 1.250000 0.012 Uiso 1 2 calc R U P . .
C2 C 0.8488(10) 0.2409(5) 1.250000 0.0099(5) Uani 1 2 d S T P . .
C3 C 0.7645(10) 0.2224(5) 1.250000 0.0099(5) Uani 1 2 d S T P . .
H3 H 0.762766 0.193358 1.250000 0.012 Uiso 1 2 calc R U P . .
C4 C 0.6915(10) 0.2838(5) 1.250000 0.0099(5) Uani 1 2 d S T P . .
H4 H 0.637161 0.297986 1.250000 0.012 Uiso 1 2 calc R U P . .
C5 C 0.5959(7) 0.3692(3) 0.9400(16) 0.0075(3) Uani 1 1 d . . . . .
C6 C 0.4034(7) 0.3667(3) 0.5540(16) 0.0075(3) Uani 1 1 d . . . . .
C7 C 0.2845(13) 0.2866(6) 0.250000 0.0230(11) Uani 1 2 d S T P . .
H7 H 0.344992 0.293702 0.250000 0.028 Uiso 1 2 calc R U P . .
C8 C 0.2588(12) 0.2448(6) 0.250000 0.0230(11) Uani 1 2 d S T P . .
C9 C 0.1659(13) 0.2372(6) 0.250000 0.0230(11) Uani 1 2 d S T P . .
H9 H 0.146351 0.209648 0.250000 0.028 Uiso 1 2 calc R U P . .
C10 C 0.1351(13) 0.3058(6) 0.250000 0.0230(11) Uani 1 2 d S T P . .
H10 H 0.093199 0.327293 0.250000 0.028 Uiso 1 2 calc R U P . .
C11 C 0.6670(11) 0.4645(5) 1.250000 0.0099(5) Uani 1 2 d S T P . .
H11 H 0.613894 0.449210 1.250000 0.012 Uiso 1 2 calc R U P . .
C12 C 0.6604(10) 0.5081(5) 1.250000 0.0099(5) Uani 1 2 d S T P . .
C13 C 0.7458(10) 0.5281(5) 1.250000 0.0099(5) Uani 1 2 d S T P . .
H13 H 0.747638 0.557093 1.250000 0.012 Uiso 1 2 calc R U P . .
C14 C 0.8192(10) 0.4660(5) 1.250000 0.0099(5) Uani 1 2 d S T P . .
H14 H 0.873950 0.452136 1.250000 0.012 Uiso 1 2 calc R U P . .
C15 C 0.2236(14) 0.4679(6) 0.250000 0.0230(11) Uani 1 2 d S T P . .
H15 H 0.163448 0.460289 0.250000 0.028 Uiso 1 2 calc R U P . .
C16 C 0.2489(13) 0.5105(6) 0.250000 0.0230(11) Uani 1 2 d S T P . .
C17 C 0.3410(13) 0.5185(6) 0.250000 0.0230(11) Uani 1 2 d S T P . .
H17 H 0.358722 0.546311 0.250000 0.028 Uiso 1 2 calc R U P . .
C18 C 0.3710(13) 0.4514(6) 0.250000 0.0230(11) Uani 1 2 d S T P . .
H18 H 0.413188 0.429957 0.250000 0.028 Uiso 1 2 calc R U P . .
C19 C 0.1110(7) 0.3876(3) -0.0539(15) 0.0075(3) Uani 1 1 d . . . . .
C20 C -0.0794(7) 0.3803(3) -0.4419(15) 0.0075(3) Uani 1 1 d . . . . .
O1 O 0.504549 0.232679 1.250000 0.034(6) Uiso 0.25 1 d S . P A -1
H1A H 0.489748 0.253943 1.305869 0.050 Uiso 0.25 1 calc R U P A -1
C21 C 0.499149 0.239669 1.056419 0.034(6) Uiso 0.25 1 d . . P A -1
H21A H 0.544001 0.223332 0.993861 0.050 Uiso 0.25 1 calc R U P A -1
H21B H 0.508968 0.268743 1.030883 0.050 Uiso 0.25 1 calc R U P A -1
H21C H 0.440793 0.231703 1.012386 0.050 Uiso 0.25 1 calc R U P A -1
O2 O 1.002(2) 0.5163(10) 1.209(4) 0.020(7) Uiso 0.25 1 d D . P B -1
H2 H 1.004833 0.493214 1.159756 0.031 Uiso 0.25 1 calc R U P B -1
C22 C 1.004(4) 0.5116(16) 1.407(4) 0.020(7) Uiso 0.25 1 d D . P B -1
H22A H 0.998872 0.482536 1.438380 0.031 Uiso 0.25 1 calc R U P B -1
H22B H 0.955250 0.526777 1.461612 0.031 Uiso 0.25 1 calc R U P B -1
H22C H 1.059877 0.522255 1.454064 0.031 Uiso 0.25 1 calc R U P B -1

loop_
_atom_site_aniso_label
_atom_site_aniso_U_11
_atom_site_aniso_U_22
_atom_site_aniso_U_33
_atom_site_aniso_U_23
_atom_site_aniso_U_13
_atom_site_aniso_U_12
Pd1 0.0051(4) 0.0120(5) 0.0053(4) 0.000 0.000 -0.0012(3)
Pd2 0.0051(4) 0.0120(5) 0.0053(4) 0.000 0.000 -0.0012(3)
Fe1 0.0039(9) 0.0144(10) 0.0114(10) 0.000 0.000 -0.0026(7)
Fe2 0.0051(4) 0.0120(5) 0.0053(4) 0.000 0.000 -0.0012(3)
N1 0.0039(9) 0.0144(10) 0.0114(10) 0.000 0.000 -0.0026(7)
N2 0.0039(9) 0.0144(10) 0.0114(10) 0.000 0.000 -0.0026(7)
N3 0.0039(9) 0.0144(10) 0.0114(10) 0.000 0.000 -0.0026(7)
N4 0.0051(4) 0.0120(5) 0.0053(4) 0.000 0.000 -0.0012(3)
N5 0.0051(4) 0.0120(5) 0.0053(4) 0.000 0.000 -0.0012(3)
N6 0.020(3) 0.019(2) 0.030(3) 0.000 0.000 -0.0061(19)
N7 0.020(3) 0.019(2) 0.030(3) 0.000 0.000 -0.0061(19)
N8 0.020(3) 0.019(2) 0.030(3) 0.000 0.000 -0.0061(19)
N9 0.0039(9) 0.0144(10) 0.0114(10) 0.000 0.000 -0.0026(7)
N10 0.0039(9) 0.0144(10) 0.0114(10) 0.000 0.000 -0.0026(7)
N11 0.0039(9) 0.0144(10) 0.0114(10) 0.000 0.000 -0.0026(7)
N12 0.020(3) 0.019(2) 0.030(3) 0.000 0.000 -0.0061(19)
N13 0.020(3) 0.019(2) 0.030(3) 0.000 0.000 -0.0061(19)
N14 0.020(3) 0.019(2) 0.030(3) 0.000 0.000 -0.0061(19)
N15 0.0051(4) 0.0120(5) 0.0053(4) 0.000 0.000 -0.0012(3)
N16 0.0051(4) 0.0120(5) 0.0053(4) 0.000 0.000 -0.0012(3)
C1 0.0039(9) 0.0144(10) 0.0114(10) 0.000 0.000 -0.0026(7)
C2 0.0039(9) 0.0144(10) 0.0114(10) 0.000 0.000 -0.0026(7)
C3 0.0039(9) 0.0144(10) 0.0114(10) 0.000 0.000 -0.0026(7)
C4 0.0039(9) 0.0144(10) 0.0114(10) 0.000 0.000 -0.0026(7)
C5 0.0051(4) 0.0120(5) 0.0053(4) 0.000 0.000 -0.0012(3)
C6 0.0051(4) 0.0120(5) 0.0053(4) 0.000 0.000 -0.0012(3)
C7 0.020(3) 0.019(2) 0.030(3) 0.000 0.000 -0.0061(19)
C8 0.020(3) 0.019(2) 0.030(3) 0.000 0.000 -0.0061(19)
C9 0.020(3) 0.019(2) 0.030(3) 0.000 0.000 -0.0061(19)
C10 0.020(3) 0.019(2) 0.030(3) 0.000 0.000 -0.0061(19)
C11 0.0039(9) 0.0144(10) 0.0114(10) 0.000 0.000 -0.0026(7)
C12 0.0039(9) 0.0144(10) 0.0114(10) 0.000 0.000 -0.0026(7)
C13 0.0039(9) 0.0144(10) 0.0114(10) 0.000 0.000 -0.0026(7)
C14 0.0039(9) 0.0144(10) 0.0114(10) 0.000 0.000 -0.0026(7)
C15 0.020(3) 0.019(2) 0.030(3) 0.000 0.000 -0.0061(19)
C16 0.020(3) 0.019(2) 0.030(3) 0.000 0.000 -0.0061(19)
C17 0.020(3) 0.019(2) 0.030(3) 0.000 0.000 -0.0061(19)
C18 0.020(3) 0.019(2) 0.030(3) 0.000 0.000 -0.0061(19)
C19 0.0051(4) 0.0120(5) 0.0053(4) 0.000 0.000 -0.0012(3)
C20 0.0051(4) 0.0120(5) 0.0053(4) 0.000 0.000 -0.0012(3)

_geom_special_details            
;
 All esds (except the esd in the dihedral angle between two l.s. planes)
 are estimated using the full covariance matrix.  The cell esds are taken
 into account individually in the estimation of esds in distances, angles
 and torsion angles; correlations between esds in cell parameters are only
 used when they are defined by crystal symmetry.  An approximate (isotropic)
 treatment of cell esds is used for estimating esds involving l.s. planes.
;
loop_
_geom_bond_atom_site_label_1
_geom_bond_atom_site_label_2
_geom_bond_distance
_geom_bond_site_symmetry_2
_geom_bond_publ_flag
Pd1 C5 1.993(11) . ?
Pd1 C5 1.993(11) 6_557 ?
Pd1 C6 1.995(11) 6_557 ?
Pd1 C6 1.995(11) . ?
Pd2 C19 2.003(11) . ?
Pd2 C19 2.003(11) 6 ?
Pd2 C20 1.977(11) 6 ?
Pd2 C20 1.977(11) . ?
Fe1 N1 2.181(14) . ?
Fe1 N4 2.133(9) . ?
Fe1 N4 2.133(9) 6_558 ?
Fe1 N9 2.213(14) . ?
Fe1 N16 2.132(9) 6_656 ?
Fe1 N16 2.132(9) 1_657 ?
Fe2 N5 1.961(9) . ?
Fe2 N5 1.961(9) 6_556 ?
Fe2 N6 2.027(16) . ?
Fe2 N12 2.034(16) . ?
Fe2 N15 1.962(9) 6_556 ?
Fe2 N15 1.962(9) . ?
N1 C1 1.32(2) . ?
N1 C4 1.34(2) . ?
N2 C3 1.28(2) . ?
N2 C4 1.36(2) . ?
N3 H3A 0.90000(11) . ?
N3 H3B 0.90000(12) . ?
N3 C2 1.312(16) . ?
N4 C5 1.147(14) . ?
N5 C6 1.142(14) . ?
N6 C7 1.31(2) . ?
N6 C10 1.35(2) . ?
N7 C9 1.31(2) . ?
N7 C10 1.32(2) . ?
N8 H8A 0.90000(12) 6_556 ?
N8 H8A 0.90000(12) . ?
N8 H8B 0.90000(11) . ?
N8 C8 1.33(2) . ?
N9 C11 1.34(2) . ?
N9 C14 1.34(2) . ?
N10 C13 1.28(2) . ?
N10 C14 1.35(2) . ?
N11 H11A 0.90000(12) . ?
N11 H11B 0.90000(11) . ?
N11 C12 1.306(16) . ?
N12 C15 1.31(3) . ?
N12 C18 1.31(2) . ?
N13 C17 1.31(3) . ?
N13 C18 1.34(2) . ?
N14 H14A 0.89997(11) 6_556 ?
N14 H14A 0.90000(11) . ?
N14 H14B 0.90000(13) . ?
N14 C16 1.35(2) . ?
N15 C19 1.140(14) . ?
N16 C20 1.160(14) . ?
C1 H1 0.9300 . ?
C1 C2 1.42(2) . ?
C2 C3 1.39(2) . ?
C3 H3 0.9300 . ?
C4 H4 0.9300 . ?
C7 H7 0.9300 . ?
C7 C8 1.39(3) . ?
C8 C9 1.41(3) . ?
C9 H9 0.9300 . ?
C10 H10 0.9300 . ?
C11 H11 0.9300 . ?
C11 C12 1.40(2) . ?
C12 C13 1.42(2) . ?
C13 H13 0.9300 . ?
C14 H14 0.9300 . ?
C15 H15 0.9300 . ?
C15 C16 1.42(3) . ?
C16 C17 1.40(3) . ?
C17 H17 0.9300 . ?
C18 H18 0.9300 . ?
O1 H1A 0.8200 . ?
O1 C21 1.40649(7) . ?
C21 H21A 0.9600 . ?
C21 H21B 0.9600 . ?
C21 H21C 0.9600 . ?
O2 H2 0.8200 . ?
O2 C22 1.42(2) . ?
C22 H22A 0.9600 . ?
C22 H22B 0.9600 . ?
C22 H22C 0.9600 . ?

loop_
_geom_angle_atom_site_label_1
_geom_angle_atom_site_label_2
_geom_angle_atom_site_label_3
_geom_angle
_geom_angle_site_symmetry_1
_geom_angle_site_symmetry_3
_geom_angle_publ_flag
C5 Pd1 C5 86.1(6) . 6_557 ?
C5 Pd1 C6 176.8(4) 6_557 6_557 ?
C5 Pd1 C6 176.8(4) . . ?
C5 Pd1 C6 92.2(4) . 6_557 ?
C5 Pd1 C6 92.2(4) 6_557 . ?
C6 Pd1 C6 89.4(6) . 6_557 ?
C19 Pd2 C19 89.0(6) . 6 ?
C20 Pd2 C19 91.4(4) 6 . ?
C20 Pd2 C19 177.7(4) 6 6 ?
C20 Pd2 C19 177.7(4) . . ?
C20 Pd2 C19 91.4(4) . 6 ?
C20 Pd2 C20 88.1(6) . 6 ?
N1 Fe1 N9 178.7(5) . . ?
N4 Fe1 N1 90.4(4) 6_558 . ?
N4 Fe1 N1 90.4(4) . . ?
N4 Fe1 N4 87.8(5) . 6_558 ?
N4 Fe1 N9 88.6(3) . . ?
N4 Fe1 N9 88.6(3) 6_558 . ?
N16 Fe1 N1 89.8(4) 1_657 . ?
N16 Fe1 N1 89.8(4) 6_656 . ?
N16 Fe1 N4 92.9(3) 1_657 6_558 ?
N16 Fe1 N4 179.3(4) 6_656 6_558 ?
N16 Fe1 N4 179.3(4) 1_657 . ?
N16 Fe1 N4 92.9(3) 6_656 . ?
N16 Fe1 N9 91.2(4) 6_656 . ?
N16 Fe1 N9 91.2(4) 1_657 . ?
N16 Fe1 N16 86.4(5) 1_657 6_656 ?
N5 Fe2 N5 89.4(5) . 6_556 ?
N5 Fe2 N6 92.5(4) 6_556 . ?
N5 Fe2 N6 92.5(4) . . ?
N5 Fe2 N12 88.7(4) . . ?
N5 Fe2 N12 88.7(4) 6_556 . ?
N5 Fe2 N15 178.8(4) . . ?
N5 Fe2 N15 90.2(4) 6_556 . ?
N5 Fe2 N15 90.2(4) . 6_556 ?
N5 Fe2 N15 178.8(4) 6_556 6_556 ?
N6 Fe2 N12 178.2(7) . . ?
N15 Fe2 N6 88.6(4) 6_556 . ?
N15 Fe2 N6 88.6(4) . . ?
N15 Fe2 N12 90.1(4) . . ?
N15 Fe2 N12 90.1(4) 6_556 . ?
N15 Fe2 N15 90.3(5) . 6_556 ?
C1 N1 Fe1 124.5(11) . . ?
C1 N1 C4 116.6(14) . . ?
C4 N1 Fe1 118.9(11) . . ?
C3 N2 C4 117.2(14) . . ?
H3A N3 H3B 112.885(18) . . ?
C2 N3 H3A 120.1(7) . . ?
C2 N3 H3B 127.1(7) . . ?
C5 N4 Fe1 176.2(9) . . ?
C6 N5 Fe2 176.4(9) . . ?
C7 N6 Fe2 121.5(13) . . ?
C7 N6 C10 120.0(17) . . ?
C10 N6 Fe2 118.4(13) . . ?
C9 N7 C10 116.9(17) . . ?
H8A N8 H8A 64.6(5) . 6_556 ?
H8A N8 H8B 112.885(19) . . ?
H8B N8 H8A 112.885(19) . 6_556 ?
C8 N8 H8A 132.4(6) . . ?
C8 N8 H8A 132.4(6) . 6_556 ?
C8 N8 H8B 99.7(8) . . ?
C11 N9 Fe1 125.8(11) . . ?
C11 N9 C14 116.1(14) . . ?
C14 N9 Fe1 118.1(11) . . ?
C13 N10 C14 119.6(14) . . ?
H11A N11 H11B 112.885(18) . . ?
C12 N11 H11A 121.4(8) . . ?
C12 N11 H11B 125.7(8) . . ?
C15 N12 Fe2 121.6(13) . . ?
C15 N12 C18 118.9(17) . . ?
C18 N12 Fe2 119.6(14) . . ?
C17 N13 C18 111.6(17) . . ?
H14A N14 H14A 62.0(8) . 6_556 ?
H14A N14 H14B 112.886(18) . . ?
H14B N14 H14A 112.885(18) . 6_556 ?
C16 N14 H14A 108.1(7) . 6_556 ?
C16 N14 H14A 108.1(7) . . ?
C16 N14 H14B 131.8(9) . . ?
C19 N15 Fe2 172.5(9) . . ?
C20 N16 Fe1 176.2(9) . 1_453 ?
N1 C1 H1 118.0 . . ?
N1 C1 C2 123.9(15) . . ?
C2 C1 H1 118.0 . . ?
N3 C2 C1 120.0(13) . . ?
N3 C2 C3 127.9(14) . . ?
C3 C2 C1 112.0(14) . . ?
N2 C3 C2 126.1(16) . . ?
N2 C3 H3 116.9 . . ?
C2 C3 H3 116.9 . . ?
N1 C4 N2 124.1(15) . . ?
N1 C4 H4 118.0 . . ?
N2 C4 H4 118.0 . . ?
N4 C5 Pd1 177.0(10) . . ?
N5 C6 Pd1 176.1(9) . . ?
N6 C7 H7 120.0 . . ?
N6 C7 C8 120.0(18) . . ?
C8 C7 H7 120.0 . . ?
N8 C8 C7 121.6(16) . . ?
N8 C8 C9 122.6(16) . . ?
C7 C8 C9 115.8(18) . . ?
N7 C9 C8 123.7(17) . . ?
N7 C9 H9 118.2 . . ?
C8 C9 H9 118.2 . . ?
N6 C10 H10 118.2 . . ?
N7 C10 N6 123.7(19) . . ?
N7 C10 H10 118.2 . . ?
N9 C11 H11 117.6 . . ?
N9 C11 C12 124.7(15) . . ?
C12 C11 H11 117.6 . . ?
N11 C12 C11 122.9(13) . . ?
N11 C12 C13 124.4(14) . . ?
C11 C12 C13 112.6(15) . . ?
N10 C13 C12 123.3(16) . . ?
N10 C13 H13 118.3 . . ?
C12 C13 H13 118.3 . . ?
N9 C14 N10 123.7(15) . . ?
N9 C14 H14 118.1 . . ?
N10 C14 H14 118.1 . . ?
N12 C15 H15 120.6 . . ?
N12 C15 C16 118.7(18) . . ?
C16 C15 H15 120.6 . . ?
N14 C16 C15 121.7(16) . . ?
N14 C16 C17 122.4(16) . . ?
C17 C16 C15 115.9(18) . . ?
N13 C17 C16 126.0(18) . . ?
N13 C17 H17 117.0 . . ?
C16 C17 H17 117.0 . . ?
N12 C18 N13 128.9(19) . . ?
N12 C18 H18 115.5 . . ?
N13 C18 H18 115.5 . . ?
N15 C19 Pd2 176.1(10) . . ?
N16 C20 Pd2 176.0(10) . . ?
C21 O1 H1A 109.5 . . ?
O1 C21 H21A 109.5 . . ?
O1 C21 H21B 109.5 . . ?
O1 C21 H21C 109.5 . . ?
H21A C21 H21B 109.5 . . ?
H21A C21 H21C 109.5 . . ?
H21B C21 H21C 109.5 . . ?
C22 O2 H2 109.5 . . ?
O2 C22 H22A 109.5 . . ?
O2 C22 H22B 109.5 . . ?
O2 C22 H22C 109.5 . . ?
H22A C22 H22B 109.5 . . ?
H22A C22 H22C 109.5 . . ?
H22B C22 H22C 109.5 . . ?

loop_
_geom_torsion_atom_site_label_1
_geom_torsion_atom_site_label_2
_geom_torsion_atom_site_label_3
_geom_torsion_atom_site_label_4
_geom_torsion
_geom_torsion_site_symmetry_1
_geom_torsion_site_symmetry_2
_geom_torsion_site_symmetry_3
_geom_torsion_site_symmetry_4
_geom_torsion_publ_flag
Fe1 N1 C1 C2 180.0 . . . . ?
Fe1 N1 C4 N2 180.0 . . . . ?
Fe1 N9 C11 C12 180.0 . . . . ?
Fe1 N9 C14 N10 180.0 . . . . ?
Fe2 N6 C7 C8 180.0 . . . . ?
Fe2 N6 C10 N7 180.0 . . . . ?
Fe2 N12 C15 C16 180.0 . . . . ?
Fe2 N12 C18 N13 180.0 . . . . ?
N1 C1 C2 N3 180.0 . . . . ?
N1 C1 C2 C3 0.0 . . . . ?
N3 C2 C3 N2 180.0 . . . . ?
N6 C7 C8 N8 180.0 . . . . ?
N6 C7 C8 C9 0.0 . . . . ?
N8 C8 C9 N7 180.0 . . . . ?
N9 C11 C12 N11 180.0 . . . . ?
N9 C11 C12 C13 0.0 . . . . ?
N11 C12 C13 N10 180.0 . . . . ?
N12 C15 C16 N14 180.0 . . . . ?
N12 C15 C16 C17 0.0 . . . . ?
N14 C16 C17 N13 180.0 . . . . ?
C1 N1 C4 N2 0.0 . . . . ?
C1 C2 C3 N2 0.0 . . . . ?
C3 N2 C4 N1 0.0 . . . . ?
C4 N1 C1 C2 0.0 . . . . ?
C4 N2 C3 C2 0.0 . . . . ?
C7 N6 C10 N7 0.0 . . . . ?
C7 C8 C9 N7 0.0 . . . . ?
C9 N7 C10 N6 0.0 . . . . ?
C10 N6 C7 C8 0.0 . . . . ?
C10 N7 C9 C8 0.0 . . . . ?
C11 N9 C14 N10 0.0 . . . . ?
C11 C12 C13 N10 0.0 . . . . ?
C13 N10 C14 N9 0.0 . . . . ?
C14 N9 C11 C12 0.0 . . . . ?
C14 N10 C13 C12 0.0 . . . . ?
C15 N12 C18 N13 0.0 . . . . ?
C15 C16 C17 N13 0.0 . . . . ?
C17 N13 C18 N12 0.0 . . . . ?
C18 N12 C15 C16 0.0 . . . . ?
C18 N13 C17 C16 0.0 . . . . ?

_shelx_res_file                  
;
TITL rt312_nh2pympdmeoh_100k_a.res in Pbcm
    rt312_nh2pympdmeoh_100k.res
    created by SHELXL-2018/3 at 13:04:17 on 09-Sep-2020
REM Old TITL RT312_NH2pymPdMeOH_100K in Pbcm
REM SHELXT solution in Pbcm: R1 0.148, Rweak 0.007, Alpha 0.105
REM <I/s> 1.347 for 201 systematic absences, Orientation as input
REM Formula found by SHELXT: C9 N27 Fe2 Pd2
CELL 0.71073 14.9105 32.0213 7.161 90 90 90
ZERR 8 0.0014 0.0019 0.0004 0 0 0
LATT 1
SYMM -X,-Y,0.5+Z
SYMM -X,0.5+Y,0.5-Z
SYMM +X,0.5-Y,-Z
SFAC C H Fe N O Pd
UNIT 100 96 8 80 4 8
EQIV $1 +X,+Y,1.5-Z
EQIV $2 1+X,+Y,1+Z
EQIV $3 +X,+Y,0.5-Z
EQIV $4 +X,+Y,-1+Z
DFIX 1.4 O2 C22
EADP N3 C2 C3 N2 C4 N1 C1 Fe1 N9 C14 N10 C13 C12 C11 N11
EADP C9 N7 C10 N6 C7 C8 N8 N12 C15 C16 C17 N13 C18 N14
DANG 1.5 0.0001 H3a H3b
DFIX 0.9 0.0001 H3a N3
EADP N4 C5 Pd1 C6 N5 Fe2 N15 C19 Pd2 N16 C20
DFIX 0.9 0.0001 N3 H3b
EADP O2 C22
EADP O1 C21
DFIX 0.9 0.0001 H8b_$1 N8_$1
DFIX 0.9 0.0001 N8_$1 H8a_$1
DANG 1.5 0.0001 H8b_$1 H8a_$1
DFIX 0.9 0.0001 H14a_$2 N14_$2
DFIX 0.9 0.0001 H14b_$2 N14_$2
DANG 1.5 0.0001 H14b_$2 H14a_$2
DANG 2.2 0.0001 H8a_$3 O1_$4
DFIX 0.9 0.0001 N11_$3 H11a_$3
DFIX 0.9 0.0001 H11b_$3 N11_$3
DANG 1.5 0.0001 H11a_$3 H11b_$3

L.S. 50
PLAN  5
CONF
list 4
MORE -1
BOND $H
fmap 2
acta
REM <olex2.extras>
REM <HklSrc "%.\\RT312_NH2pymPdMeOH_100K.hkl">
REM </olex2.extras>

WGHT    0.080900  178.442551
FVAR       0.11886
PD1   6    0.498494    0.366408    0.750000    10.50000    0.00515    0.01198 =
         0.00530    0.00000    0.00000   -0.00122
PD2   6    0.015314    0.385189   -0.250000    10.50000    0.00515    0.01198 =
         0.00530    0.00000    0.00000   -0.00122
FE1   3    0.757378    0.374297    1.250000    10.50000    0.00388    0.01439 =
         0.01141    0.00000    0.00000   -0.00261
FE2   3    0.257009    0.377375    0.250000    10.50000    0.00515    0.01198 =
         0.00530    0.00000    0.00000   -0.00122
N1    4    0.767125    0.306350    1.250000    10.50000    0.00388    0.01439 =
         0.01141    0.00000    0.00000   -0.00261
N2    4    0.689340    0.241446    1.250000    10.50000    0.00388    0.01439 =
         0.01141    0.00000    0.00000   -0.00261
N3    4    0.927361    0.222507    1.250000    10.50000    0.00388    0.01439 =
         0.01141    0.00000    0.00000   -0.00261
H3A   2    0.930851    0.194448    1.250000    10.50000   -1.50000
H3B   2    0.981519    0.234917    1.250000    10.50000   -1.50000
N4    4    0.654435    0.371580    1.043552    11.00000    0.00515    0.01198 =
         0.00530    0.00000    0.00000   -0.00122
N5    4    0.348865    0.369208    0.442613    11.00000    0.00515    0.01198 =
         0.00530    0.00000    0.00000   -0.00122
N6    4    0.223249    0.316067    0.250000    10.50000    0.02032    0.01901 =
         0.02963    0.00000    0.00000   -0.00608
N7    4    0.105377    0.266900    0.250000    10.50000    0.02032    0.01901 =
         0.02963    0.00000    0.00000   -0.00608
N8    4    0.319007    0.214146    0.250000    10.50000    0.02032    0.01901 =
         0.02963    0.00000    0.00000   -0.00608
H8A   2    0.369180    0.209846    0.317173    10.50000   -1.50000
H8B   2    0.281992    0.191945    0.250000    10.50000   -1.50000
N9    4    0.744115    0.443131    1.250000    10.50000    0.00388    0.01439 =
         0.01141    0.00000    0.00000   -0.00261
N10   4    0.819982    0.508076    1.250000    10.50000    0.00388    0.01439 =
         0.01141    0.00000    0.00000   -0.00261
N11   4    0.583722    0.527845    1.250000    10.50000    0.00388    0.01439 =
         0.01141    0.00000    0.00000   -0.00261
H11A  2    0.531298    0.513914    1.250000    10.50000   -1.50000
H11B  2    0.576547    0.555752    1.250000    10.50000   -1.50000
N12   4    0.286744    0.439379    0.250000    10.50000    0.02032    0.01901 =
         0.02963    0.00000    0.00000   -0.00608
N13   4    0.404724    0.490290    0.250000    10.50000    0.02032    0.01901 =
         0.02963    0.00000    0.00000   -0.00608
N14   4    0.187187    0.541508    0.250000    10.50000    0.02032    0.01901 =
         0.02963    0.00000    0.00000   -0.00608
H14A  2    0.209769    0.563177    0.314773    10.50000   -1.50000
H14B  2    0.126838    0.540966    0.250000    10.50000   -1.50000
N15   4    0.166317    0.386652    0.055791    11.00000    0.00515    0.01198 =
         0.00530    0.00000    0.00000   -0.00122
N16   4   -0.138628    0.377265   -0.546157    11.00000    0.00515    0.01198 =
         0.00530    0.00000    0.00000   -0.00122
C1    1    0.843368    0.285283    1.250000    10.50000    0.00388    0.01439 =
         0.01141    0.00000    0.00000   -0.00261
AFIX  43
H1    2    0.896669    0.300366    1.250000    10.50000   -1.20000
AFIX   0
C2    1    0.848797    0.240945    1.250000    10.50000    0.00388    0.01439 =
         0.01141    0.00000    0.00000   -0.00261
C3    1    0.764533    0.222389    1.250000    10.50000    0.00388    0.01439 =
         0.01141    0.00000    0.00000   -0.00261
AFIX  43
H3    2    0.762766    0.193358    1.250000    10.50000   -1.20000
AFIX   0
C4    1    0.691531    0.283754    1.250000    10.50000    0.00388    0.01439 =
         0.01141    0.00000    0.00000   -0.00261
AFIX  43
H4    2    0.637161    0.297986    1.250000    10.50000   -1.20000
AFIX   0
C5    1    0.595932    0.369214    0.940025    11.00000    0.00515    0.01198 =
         0.00530    0.00000    0.00000   -0.00122
C6    1    0.403387    0.366666    0.554041    11.00000    0.00515    0.01198 =
         0.00530    0.00000    0.00000   -0.00122
C7    1    0.284493    0.286637    0.250000    10.50000    0.02032    0.01901 =
         0.02963    0.00000    0.00000   -0.00608
AFIX  43
H7    2    0.344992    0.293702    0.250000    10.50000   -1.20000
AFIX   0
C8    1    0.258797    0.244754    0.250000    10.50000    0.02032    0.01901 =
         0.02963    0.00000    0.00000   -0.00608
C9    1    0.165929    0.237223    0.250000    10.50000    0.02032    0.01901 =
         0.02963    0.00000    0.00000   -0.00608
AFIX  43
H9    2    0.146351    0.209648    0.250000    10.50000   -1.20000
AFIX   0
C10   1    0.135119    0.305788    0.250000    10.50000    0.02032    0.01901 =
         0.02963    0.00000    0.00000   -0.00608
AFIX  43
H10   2    0.093199    0.327293    0.250000    10.50000   -1.20000
AFIX   0
C11   1    0.666986    0.464453    1.250000    10.50000    0.00388    0.01439 =
         0.01141    0.00000    0.00000   -0.00261
AFIX  43
H11   2    0.613894    0.449210    1.250000    10.50000   -1.20000
AFIX   0
C12   1    0.660411    0.508120    1.250000    10.50000    0.00388    0.01439 =
         0.01141    0.00000    0.00000   -0.00261
C13   1    0.745784    0.528063    1.250000    10.50000    0.00388    0.01439 =
         0.01141    0.00000    0.00000   -0.00261
AFIX  43
H13   2    0.747638    0.557093    1.250000    10.50000   -1.20000
AFIX   0
C14   1    0.819202    0.466050    1.250000    10.50000    0.00388    0.01439 =
         0.01141    0.00000    0.00000   -0.00261
AFIX  43
H14   2    0.873950    0.452136    1.250000    10.50000   -1.20000
AFIX   0
C15   1    0.223637    0.467905    0.250000    10.50000    0.02032    0.01901 =
         0.02963    0.00000    0.00000   -0.00608
AFIX  43
H15   2    0.163448    0.460289    0.250000    10.50000   -1.20000
AFIX   0
C16   1    0.248928    0.510530    0.250000    10.50000    0.02032    0.01901 =
         0.02963    0.00000    0.00000   -0.00608
C17   1    0.340993    0.518466    0.250000    10.50000    0.02032    0.01901 =
         0.02963    0.00000    0.00000   -0.00608
AFIX  43
H17   2    0.358722    0.546311    0.250000    10.50000   -1.20000
AFIX   0
C18   1    0.371037    0.451364    0.250000    10.50000    0.02032    0.01901 =
         0.02963    0.00000    0.00000   -0.00608
AFIX  43
H18   2    0.413188    0.429957    0.250000    10.50000   -1.20000
AFIX   0
C19   1    0.110974    0.387619   -0.053916    11.00000    0.00515    0.01198 =
         0.00530    0.00000    0.00000   -0.00122
C20   1   -0.079421    0.380314   -0.441915    11.00000    0.00515    0.01198 =
         0.00530    0.00000    0.00000   -0.00122

PART -1
O1    5   10.504549   10.232679   11.250000    10.25000    0.03364
AFIX 147
H1A   2    0.489748    0.253943    1.305869    10.25000   -1.50000
AFIX   0
C21   1   10.499149   10.239669   11.056419    10.25000    0.03364
AFIX 137
H21A  2    0.544001    0.223332    0.993861    10.25000   -1.50000
H21B  2    0.508968    0.268743    1.030883    10.25000   -1.50000
H21C  2    0.440793    0.231703    1.012386    10.25000   -1.50000
AFIX   0

O2    5    1.001782    0.516264    1.209239    10.25000    0.02035
AFIX 147
H2    2    1.004833    0.493214    1.159756    10.25000   -1.50000
AFIX   0
C22   1    1.004137    0.511576    1.406928    10.25000    0.02035
AFIX 137
H22A  2    0.998872    0.482536    1.438380    10.25000   -1.50000
H22B  2    0.955250    0.526777    1.461612    10.25000   -1.50000
H22C  2    1.059877    0.522255    1.454064    10.25000   -1.50000
AFIX   0
HKLF 4


REM  rt312_nh2pympdmeoh_100k_a.res in Pbcm
REM wR2 = 0.2765, GooF = S = 1.043, Restrained GooF = 1.041 for all data
REM R1 = 0.1088 for 2486 Fo > 4sig(Fo) and 0.1465 for all 3757 data
REM 131 parameters refined using 14 restraints

END

WGHT      0.0812    178.5517

REM Highest difference peak  5.519,  deepest hole -3.618,  1-sigma level  0.332
Q1    1   0.5395  0.3606  0.7500  10.50000  0.05    5.52
Q2    1  -0.0482  0.3871 -0.2500  10.50000  0.05    5.04
Q3    1   1.0000  0.5000  1.5000  10.50000  0.05    2.47
Q4    1   0.4978  0.3311  0.7500  10.50000  0.05    2.25
Q5    1   0.4933  0.2500  1.0000  10.50000  0.05    2.24
;
_shelx_res_checksum              74525
_olex2_submission_special_instructions 'No special instructions were received'
_oxdiff_exptl_absorpt_empirical_details 
;
Empirical correction (ABSPACK) includes:
- Absorption correction using spherical harmonics
- Frame scaling
;
_oxdiff_exptl_absorpt_empirical_full_max 1.053
_oxdiff_exptl_absorpt_empirical_full_min 0.954
####################################################################### 
# 
# This file contains crystal structure data downloaded from the 
# Cambridge Structural Database (CSD) hosted by the Cambridge 
# Crystallographic Data Centre (CCDC).
# 
# Full information about CCDC data access policies and citation 
# guidelines are available at http://www.ccdc.cam.ac.uk/access/V1 
# 
# Audit and citation data items may have been added by the CCDC. 
# Please retain this information to preserve the provenance of 
# this file and to allow appropriate attribution of the data. 
# 
#######################################################################

data_rt457_fenh2pymptetoh_100ka_2
_database_code_depnum_ccdc_archive 'CCDC 2018387'
loop_
_audit_author_name
_audit_author_address
'Carlos Bartual-Murgui'
;Universitat de Valencia
Spain
;
_audit_update_record             
;
2020-09-17 deposited with the CCDC.	2020-09-22 downloaded from the CCDC.
;
# start Validation Reply Form
_vrf_PLAT971_rt457_fenh2pymptetoh_100ka_2 
;
PROBLEM: Check Calcd Resid. Dens.  0.85A   From Pt1            14.97 eA-3
RESPONSE: The residual electronic density may be due to the strong absorption of the Pt metal and the deterioration of the crystal during the SCO/dehydration/readsorption processes.
;
_vrf_PLAT971_rt457_fenh2pymptetoh_100ka_2_2 
;
PROBLEM: Check Calcd Resid. Dens.  1.04A   From Pt1            13.74 eA-3
RESPONSE: The residual electronic density may be due to the strong absorption of the Pt metal and the deterioration of the crystal during the SCO/dehydration/readsorption processes.
;
_vrf_PLAT971_rt457_fenh2pymptetoh_100ka_2_3 
;
PROBLEM: Check Calcd Resid. Dens.  0.95A   From Pt1             6.10 eA-3
RESPONSE: The residual electronic density may be due to the strong absorption of the Pt metal and the deterioration of the crystal during the SCO/dehydration/readsorption processes.
;
_vrf_PLAT971_rt457_fenh2pymptetoh_100ka_2_4 
;
PROBLEM: Check Calcd Resid. Dens.  0.98A   From Pt1             4.19 eA-3
RESPONSE: The residual electronic density may be due to the strong absorption of the Pt metal and the deterioration of the crystal during the SCO/dehydration/readsorption processes.
;
_vrf_PLAT972_rt457_fenh2pymptetoh_100ka_2 
;
PROBLEM: Check Calcd Resid. Dens.  0.80A   From Pt1            -5.48 eA-3
RESPONSE: The residual electronic density may be due to the strong absorption of the Pt metal and the deterioration of the crystal during the SCO/dehydration/readsorption processes.
;
_vrf_PLAT972_rt457_fenh2pymptetoh_100ka_2_2 
;
PROBLEM: Check Calcd Resid. Dens.  0.87A   From Pt1            -5.25 eA-3
RESPONSE: The residual electronic density may be due to the strong absorption of the Pt metal and the deterioration of the crystal during the SCO/dehydration/readsorption processes.
;
_vrf_PLAT972_rt457_fenh2pymptetoh_100ka_2_3 
;
PROBLEM: Check Calcd Resid. Dens.  1.65A   From Pt1            -4.19 eA-3
RESPONSE: The residual electronic density may be due to the strong absorption of the Pt metal and the deterioration of the crystal during the SCO/dehydration/readsorption processes.
;
_vrf_PLAT097_rt457_fenh2pymptetoh_100ka_2 
;
PROBLEM: Large Reported Max.  (Positive) Residual Density      14.24 eA-3
RESPONSE: The crystal may be damaged during the dehydration/readsorption/SCO processes. Nevertheless, this has not represented a problem to obtain good quality  structural data. 
;
_vrf_PLAT342_rt457_fenh2pymptetoh_100ka_2 
;
PROBLEM: Low Bond Precision on  C-C Bonds ...............     0.0625 Ang.
RESPONSE: The crystal may be damaged during the dehydration/readsorption/SCO processes. Nevertheless, this has not represented a problem to obtain good quality  structural data. 
;
_vrf_PLAT971_rt457_fenh2pymptetoh_100ka_2_5 
;
PROBLEM: Check Calcd Resid. Dens.  0.81A   From Fe2             2.73 eA-3
RESPONSE: The residual electronic density may be due to the strong absorption of the Fe metal and the deterioration of the crystal during the SCO/dehydration/readsorption processes.
;
_vrf_PLAT971_rt457_fenh2pymptetoh_100ka_2_6 
;
PROBLEM: Check Calcd Resid. Dens.  0.27A   From Pt1             2.71 eA-3
RESPONSE: The residual electronic density may be due to the strong absorption of the Pt metal and the deterioration of the crystal during the SCO/dehydration/readsorption processes.
;
_vrf_PLAT971_rt457_fenh2pymptetoh_100ka_2_7 
;
PROBLEM: Check Calcd Resid. Dens.  0.79A   From Fe2             2.69 eA-3
RESPONSE: The residual electronic density may be due to the strong absorption of the Fe metal and the deterioration of the crystal during the SCO/dehydration/readsorption processes.
;
_vrf_PLAT971_rt457_fenh2pymptetoh_100ka_2_8 
;
PROBLEM: Check Calcd Resid. Dens.  0.59A   From Fe1             2.56 eA-3
RESPONSE: The residual electronic density may be due to the strong absorption of the Fe metal and the deterioration of the crystal during the SCO/dehydration/readsorption processes.
;
_vrf_PLAT976_rt457_fenh2pymptetoh_100ka_2 
;
PROBLEM: Check Calcd Resid. Dens.  0.62A   From N3             -1.52 eA-3
RESPONSE: The residual electronic density may be due to the deterioration of the crystal during the SCO/dehydration/readsorption processes.
;
# Added during the CSD deposition process: Thursday 17 September 2020 12:29 PM
# end Validation Reply Form

_audit_creation_date             2020-09-09
_audit_creation_method           
;
Olex2 1.3
(compiled 2020.07.31 svn.rc2a77460 for OlexSys, GUI svn.r6145)
;
_shelx_SHELXL_version_number     2018/3
_chemical_name_common            ?
_chemical_name_systematic        ?
_chemical_formula_moiety         'C12 H10 Fe N10 Pt, C0.8 O0.4'
_chemical_formula_sum            'C12.80 H10 Fe N10 O0.40 Pt'
_chemical_formula_weight         561.25
_chemical_melting_point          ?
loop_
_atom_type_symbol
_atom_type_description
_atom_type_scat_dispersion_real
_atom_type_scat_dispersion_imag
_atom_type_scat_source
C C 0.0033 0.0016 'International Tables Vol C Tables 4.2.6.8 and 6.1.1.4'
H H 0.0000 0.0000 'International Tables Vol C Tables 4.2.6.8 and 6.1.1.4'
Fe Fe 0.3463 0.8444 'International Tables Vol C Tables 4.2.6.8 and 6.1.1.4'
N N 0.0061 0.0033 'International Tables Vol C Tables 4.2.6.8 and 6.1.1.4'
O O 0.0106 0.0060 'International Tables Vol C Tables 4.2.6.8 and 6.1.1.4'
Pt Pt -1.7033 8.3905 'International Tables Vol C Tables 4.2.6.8 and 6.1.1.4'

_shelx_space_group_comment       
;
The symmetry employed for this shelxl refinement is uniquely defined
by the following loop, which should always be used as a source of
symmetry information in preference to the above space-group names.
They are only intended as comments.
;
_space_group_crystal_system      monoclinic
_space_group_IT_number           12
_space_group_name_H-M_alt        'I 1 2/m 1'
_space_group_name_Hall           '-I 2y'
loop_
_space_group_symop_operation_xyz
'x, y, z'
'-x, y, -z'
'x+1/2, y+1/2, z+1/2'
'-x+1/2, y+1/2, -z+1/2'
'-x, -y, -z'
'x, -y, z'
'-x+1/2, -y+1/2, -z+1/2'
'x+1/2, -y+1/2, z+1/2'

_cell_length_a                   14.8483(15)
_cell_length_b                   7.1717(7)
_cell_length_c                   15.880(3)
_cell_angle_alpha                90
_cell_angle_beta                 92.699(11)
_cell_angle_gamma                90
_cell_volume                     1689.2(4)
_cell_formula_units_Z            4
_cell_measurement_reflns_used    1016
_cell_measurement_temperature    99.5(7)
_cell_measurement_theta_max      27.1560
_cell_measurement_theta_min      4.0760
_shelx_estimated_absorpt_T_max   0.838
_shelx_estimated_absorpt_T_min   0.341
_exptl_absorpt_coefficient_mu    9.153
_exptl_absorpt_correction_T_max  1.00000
_exptl_absorpt_correction_T_min  0.70140
_exptl_absorpt_correction_type   multi-scan
_exptl_absorpt_process_details   
;
CrysAlisPro 1.171.40.53 (Rigaku Oxford Diffraction, 2019)
Empirical absorption correction using spherical harmonics,
 implemented in SCALE3 ABSPACK scaling algorithm.
;
_exptl_absorpt_special_details   ?
_exptl_crystal_colour            orange
_exptl_crystal_colour_primary    orange
_exptl_crystal_density_diffrn    2.207
_exptl_crystal_density_meas      ?
_exptl_crystal_density_method    ?
_exptl_crystal_description       plate
_exptl_crystal_F_000             1056
_exptl_crystal_size_max          0.15
_exptl_crystal_size_mid          0.15
_exptl_crystal_size_min          0.02
_exptl_transmission_factor_max   ?
_exptl_transmission_factor_min   ?
_diffrn_reflns_av_R_equivalents  0.0527
_diffrn_reflns_av_unetI/netI     0.0928
_diffrn_reflns_Laue_measured_fraction_full 0.995
_diffrn_reflns_Laue_measured_fraction_max 0.862
_diffrn_reflns_limit_h_max       19
_diffrn_reflns_limit_h_min       -20
_diffrn_reflns_limit_k_max       9
_diffrn_reflns_limit_k_min       -8
_diffrn_reflns_limit_l_max       21
_diffrn_reflns_limit_l_min       -20
_diffrn_reflns_number            3591
_diffrn_reflns_point_group_measured_fraction_full 0.995
_diffrn_reflns_point_group_measured_fraction_max 0.862
_diffrn_reflns_theta_full        25.242
_diffrn_reflns_theta_max         28.938
_diffrn_reflns_theta_min         3.672
_diffrn_ambient_environment      N~2~
_diffrn_ambient_temperature      99.5(7)
_diffrn_detector                 'CCD plate'
_diffrn_detector_area_resol_mean 16.0267
_diffrn_detector_type            Sapphire3
_diffrn_measured_fraction_theta_full 0.995
_diffrn_measured_fraction_theta_max 0.862
_diffrn_measurement_details      
;
List of Runs (angles in degrees, time in seconds):

  # Type    Start    End  Width  t~exp~   \w     \q     \k     \f   Frames
#--------------------------------------------------------------------------
  1  \w    -90.00 -38.00   1.00    5.00    --  -18.04 178.00  60.00   52
  2  \w    -40.00  -1.00   1.00    5.00    --  -18.04 -77.00-150.00   39
  3  \w      4.00  32.00   1.00    5.00    --   18.82  77.00 120.00   28
  4  \w    -54.00  52.00   1.00    5.00    --   18.82 -19.00-120.00  106
;
_diffrn_measurement_device       'four-circle diffractometer'
_diffrn_measurement_device_type  
'SuperNova, Single source at offset/far, Sapphire3'
_diffrn_measurement_method       '\w scans'
_diffrn_orient_matrix_type       
'CrysAlisPro convention (1999,Acta A55,543-557)'
_diffrn_orient_matrix_UB_11      -0.0112584000
_diffrn_orient_matrix_UB_12      0.0862855000
_diffrn_orient_matrix_UB_13      0.0188818000
_diffrn_orient_matrix_UB_21      0.0167813000
_diffrn_orient_matrix_UB_22      -0.0333653000
_diffrn_orient_matrix_UB_23      0.0397051000
_diffrn_orient_matrix_UB_31      0.0433174000
_diffrn_orient_matrix_UB_32      0.0351333000
_diffrn_orient_matrix_UB_33      -0.0081398000
_diffrn_radiation_monochromator  mirror
_diffrn_radiation_probe          x-ray
_diffrn_radiation_type           'Mo K\a'
_diffrn_radiation_wavelength     0.71073
_diffrn_source                   'micro-focus sealed X-ray tube'
_diffrn_source_type              'SuperNova (Mo) X-ray Source'
_reflns_Friedel_coverage         0.000
_reflns_Friedel_fraction_full    .
_reflns_Friedel_fraction_max     .
_reflns_number_gt                1857
_reflns_number_total             2079
_reflns_odcompleteness_completeness 99.41
_reflns_odcompleteness_iscentric 1
_reflns_odcompleteness_theta     26.32
_reflns_special_details          
;
 Reflections were merged by SHELXL according to the crystal
 class for the calculation of statistics and refinement.
 
 _reflns_Friedel_fraction is defined as the number of unique
 Friedel pairs measured divided by the number that would be
 possible theoretically, ignoring centric projections and
 systematic absences.
;
_reflns_threshold_expression     'I > 2\s(I)'
_computing_cell_refinement       'CrysAlisPro 1.171.40.53 (Rigaku OD, 2019)'
_computing_data_collection       'CrysAlisPro 1.171.40.53 (Rigaku OD, 2019)'
_computing_data_reduction        'CrysAlisPro 1.171.40.53 (Rigaku OD, 2019)'
_computing_molecular_graphics    'Olex2 1.3 (Dolomanov et al., 2009)'
_computing_publication_material  'Olex2 1.3 (Dolomanov et al., 2009)'
_computing_structure_refinement  'SHELXL 2018/3 (Sheldrick, 2015)'
_computing_structure_solution    'SHELXT 2018/2 (Sheldrick, 2018)'
_refine_diff_density_max         14.244
_refine_diff_density_min         -4.872
_refine_diff_density_rms         0.577
_refine_ls_extinction_coef       .
_refine_ls_extinction_method     none
_refine_ls_goodness_of_fit_ref   1.196
_refine_ls_hydrogen_treatment    mixed
_refine_ls_matrix_type           full
_refine_ls_number_parameters     107
_refine_ls_number_reflns         2079
_refine_ls_number_restraints     7
_refine_ls_R_factor_all          0.1277
_refine_ls_R_factor_gt           0.1183
_refine_ls_restrained_S_all      1.194
_refine_ls_shift/su_max          0.006
_refine_ls_shift/su_mean         0.000
_refine_ls_structure_factor_coef Fsqd
_refine_ls_weighting_details     
'w=1/[\s^2^(Fo^2^)+(0.1097P)^2^+251.2023P] where P=(Fo^2^+2Fc^2^)/3'
_refine_ls_weighting_scheme      calc
_refine_ls_wR_factor_gt          0.2800
_refine_ls_wR_factor_ref         0.2875
_refine_special_details          ?
_olex2_refinement_description    
;
1. Fixed Uiso
 At 1.2 times of:
  All C(H) groups
 At 1.5 times of:
  All N(H,H) groups
2. Restrained distances
 N8-H8B
 0.9 with sigma of 0.0001
 N8-H8A
 0.9 with sigma of 0.0001
 N3-H3B
 0.9 with sigma of 0.0001
 H3A-N3
 0.9 with sigma of 0.0001
 H8B-O1
 2.2 with sigma of 0.0001
 H8A-H8B
 1.5 with sigma of 0.0001
 H3A-H3B
 1.5 with sigma of 0.0001
3. Uiso/Uaniso restraints and constraints
Uanis(N6) = Uanis(C7) = Uanis(C8) = Uanis(C9) = Uanis(N7) = Uanis(C10) =
Uanis(N8)
Uanis(C4) = Uanis(N1) = Uanis(C2) = Uanis(C3) = Uanis(N2) = Uanis(N3)
4. Others
 Fixed Sof: H8B(0.5) O1(0.2) C11(0.4)
5.a Aromatic/amide H refined with riding coordinates:
 C1(H1), C3(H3), C4(H4), C7(H7), C9(H9), C10(H10)
;
_atom_sites_solution_hydrogens   mixed
_atom_sites_solution_primary     dual
_atom_sites_solution_secondary   ?
loop_
_atom_site_label
_atom_site_type_symbol
_atom_site_fract_x
_atom_site_fract_y
_atom_site_fract_z
_atom_site_U_iso_or_equiv
_atom_site_adp_type
_atom_site_occupancy
_atom_site_site_symmetry_order
_atom_site_calc_flag
_atom_site_refinement_flags_posn
_atom_site_refinement_flags_adp
_atom_site_refinement_flags_occupancy
_atom_site_disorder_assembly
_atom_site_disorder_group
Pt1 Pt 0.74039(8) 0.500000 0.48186(8) 0.0229(4) Uani 1 2 d S T P . .
Fe1 Fe 1.000000 1.000000 0.500000 0.0186(11) Uani 1 4 d S T P . .
Fe2 Fe 0.500000 0.000000 0.500000 0.0170(11) Uani 1 4 d S T P . .
N1 N 1.002(2) 1.000000 0.368(2) 0.045(3) Uani 1 2 d S T P . .
N2 N 0.922(2) 1.000000 0.231(2) 0.045(3) Uani 1 2 d S T P . .
N3 N 1.15281(18) 1.000000 0.19236(14) 0.045(3) Uani 1 2 d DS T P . .
H3A H 1.1553(4) 1.000000 0.13585(13) 0.068 Uiso 1 2 d DS U P . .
H3B H 1.2077(2) 1.000000 0.2190(2) 0.068 Uiso 1 2 d DS U P . .
N4 N 0.8958(11) 0.798(3) 0.4938(11) 0.023(4) Uani 1 1 d . . . . .
N5 N 0.5898(11) 0.195(2) 0.4814(11) 0.021(3) Uani 1 1 d . . . . .
N6 N 0.459(2) 0.000000 0.376(2) 0.044(3) Uani 1 2 d S T P . .
N7 N 0.335(2) 0.000000 0.273(2) 0.044(3) Uani 1 2 d S T P . .
N8 N 0.5447(2) 0.000000 0.16772(15) 0.044(3) Uani 1 2 d DS T P . .
H8A H 0.5226(3) 0.000000 0.11396(17) 0.066 Uiso 1 2 d DS U P . .
H8B H 0.59174(16) 0.0779(5) 0.1763(2) 0.066 Uiso 0.5 1 d D U P . .
C1 C 1.078(2) 1.000000 0.323(3) 0.036(8) Uani 1 2 d S T P . .
H1 H 1.133440 1.000000 0.352464 0.043 Uiso 1 2 calc R U P . .
C2 C 1.076(3) 1.000000 0.234(3) 0.045(3) Uani 1 2 d S T P . .
C3 C 0.992(3) 1.000000 0.190(3) 0.045(3) Uani 1 2 d S T P . .
H3 H 0.988486 1.000000 0.131655 0.054 Uiso 1 2 calc R U P . .
C4 C 0.929(3) 1.000000 0.315(3) 0.045(3) Uani 1 2 d S T P . .
H4 H 0.874476 1.000000 0.341273 0.054 Uiso 1 2 calc R U P . .
C5 C 0.8366(15) 0.688(3) 0.4887(13) 0.025(4) Uani 1 1 d . . . . .
C6 C 0.6433(12) 0.305(3) 0.4785(13) 0.020(4) Uani 1 1 d . . . . .
C7 C 0.516(3) 0.000000 0.315(2) 0.044(3) Uani 1 2 d S T P . .
H7 H 0.577700 0.000000 0.329561 0.053 Uiso 1 2 calc R U P . .
C8 C 0.488(3) 0.000000 0.229(3) 0.044(3) Uani 1 2 d S T P . .
C9 C 0.393(3) 0.000000 0.214(3) 0.044(3) Uani 1 2 d S T P . .
H9 H 0.370181 0.000000 0.158247 0.053 Uiso 1 2 calc R U P . .
C10 C 0.372(3) 0.000000 0.351(3) 0.044(3) Uani 1 2 d S T P . .
H10 H 0.331643 0.000000 0.393747 0.053 Uiso 1 2 calc R U P . .
O1 O 0.7259(2) 0.000000 0.2296(6) 0.08(3) Uiso 0.4 2 d DS . P . .
C11 C 0.732(7) -0.176(15) 0.262(7) 0.08(3) Uiso 0.4 1 d . . P . .

loop_
_atom_site_aniso_label
_atom_site_aniso_U_11
_atom_site_aniso_U_22
_atom_site_aniso_U_33
_atom_site_aniso_U_23
_atom_site_aniso_U_13
_atom_site_aniso_U_12
Pt1 0.0277(6) 0.0040(5) 0.0372(7) 0.000 0.0034(4) 0.000
Fe1 0.015(3) 0.004(2) 0.036(3) 0.000 -0.002(2) 0.000
Fe2 0.017(3) 0.005(2) 0.029(3) 0.000 -0.002(2) 0.000
N1 0.041(8) 0.043(9) 0.051(8) 0.000 -0.005(6) 0.000
N2 0.041(8) 0.043(9) 0.051(8) 0.000 -0.005(6) 0.000
N3 0.041(8) 0.043(9) 0.051(8) 0.000 -0.005(6) 0.000
N4 0.018(8) 0.013(8) 0.040(10) -0.001(7) 0.006(7) 0.002(7)
N5 0.022(8) 0.010(8) 0.031(9) 0.000(7) -0.001(6) -0.005(7)
N6 0.060(9) 0.027(7) 0.046(7) 0.000 0.011(6) 0.000
N7 0.060(9) 0.027(7) 0.046(7) 0.000 0.011(6) 0.000
N8 0.060(9) 0.027(7) 0.046(7) 0.000 0.011(6) 0.000
C1 0.026(16) 0.014(15) 0.07(2) 0.000 0.012(15) 0.000
C2 0.041(8) 0.043(9) 0.051(8) 0.000 -0.005(6) 0.000
C3 0.041(8) 0.043(9) 0.051(8) 0.000 -0.005(6) 0.000
C4 0.041(8) 0.043(9) 0.051(8) 0.000 -0.005(6) 0.000
C5 0.036(11) 0.014(9) 0.025(10) 0.005(8) 0.005(8) 0.014(9)
C6 0.016(8) 0.013(9) 0.031(10) -0.003(8) 0.001(7) 0.002(8)
C7 0.060(9) 0.027(7) 0.046(7) 0.000 0.011(6) 0.000
C8 0.060(9) 0.027(7) 0.046(7) 0.000 0.011(6) 0.000
C9 0.060(9) 0.027(7) 0.046(7) 0.000 0.011(6) 0.000
C10 0.060(9) 0.027(7) 0.046(7) 0.000 0.011(6) 0.000

_geom_special_details            
;
 All esds (except the esd in the dihedral angle between two l.s. planes)
 are estimated using the full covariance matrix.  The cell esds are taken
 into account individually in the estimation of esds in distances, angles
 and torsion angles; correlations between esds in cell parameters are only
 used when they are defined by crystal symmetry.  An approximate (isotropic)
 treatment of cell esds is used for estimating esds involving l.s. planes.
;
loop_
_geom_bond_atom_site_label_1
_geom_bond_atom_site_label_2
_geom_bond_distance
_geom_bond_site_symmetry_2
_geom_bond_publ_flag
Pt1 C5 1.96(2) 6_565 ?
Pt1 C5 1.96(2) . ?
Pt1 C6 2.01(2) 6_565 ?
Pt1 C6 2.01(2) . ?
Fe1 N1 2.10(3) 5_776 ?
Fe1 N1 2.10(3) . ?
Fe1 N4 2.118(17) 2_756 ?
Fe1 N4 2.118(17) . ?
Fe1 N4 2.118(17) 6_575 ?
Fe1 N4 2.118(17) 5_776 ?
Fe2 N5 1.965(16) . ?
Fe2 N5 1.965(16) 5_656 ?
Fe2 N5 1.965(16) 2_656 ?
Fe2 N5 1.965(16) 6 ?
Fe2 N6 2.03(3) . ?
Fe2 N6 2.03(3) 5_656 ?
N1 C1 1.36(5) . ?
N1 C4 1.34(5) . ?
N2 C3 1.25(5) . ?
N2 C4 1.34(5) . ?
N3 H3A 0.90000(18) . ?
N3 H3B 0.90000(13) . ?
N3 C2 1.35(4) . ?
N4 C5 1.18(3) . ?
N5 C6 1.12(3) . ?
N6 C7 1.31(5) . ?
N6 C10 1.34(5) . ?
N7 C9 1.30(5) . ?
N7 C10 1.33(5) . ?
N8 H8A 0.90000(18) . ?
N8 H8B 0.90000(12) . ?
N8 H8B 0.89999(12) 6 ?
N8 C8 1.31(4) . ?
C1 H1 0.9300 . ?
C1 C2 1.41(6) . ?
C2 C3 1.40(5) . ?
C3 H3 0.9300 . ?
C4 H4 0.9300 . ?
C7 H7 0.9300 . ?
C7 C8 1.42(6) . ?
C8 C9 1.43(6) . ?
C9 H9 0.9300 . ?
C10 H10 0.9300 . ?
O1 C11 1.36(11) 6 ?
O1 C11 1.36(11) . ?
C11 C11 1.3(2) 7_645 ?

loop_
_geom_angle_atom_site_label_1
_geom_angle_atom_site_label_2
_geom_angle_atom_site_label_3
_geom_angle
_geom_angle_site_symmetry_1
_geom_angle_site_symmetry_3
_geom_angle_publ_flag
C5 Pt1 C5 86.8(11) 6_565 . ?
C5 Pt1 C6 178.2(8) 6_565 6_565 ?
C5 Pt1 C6 92.5(8) . 6_565 ?
C5 Pt1 C6 92.5(8) 6_565 . ?
C5 Pt1 C6 178.2(8) . . ?
C6 Pt1 C6 88.2(11) 6_565 . ?
N1 Fe1 N1 180.0 5_776 . ?
N1 Fe1 N4 90.2(8) 5_776 . ?
N1 Fe1 N4 90.2(8) . 5_776 ?
N1 Fe1 N4 89.8(8) 5_776 5_776 ?
N1 Fe1 N4 89.8(8) . 6_575 ?
N1 Fe1 N4 90.2(8) 5_776 6_575 ?
N1 Fe1 N4 89.8(8) . . ?
N1 Fe1 N4 89.8(8) 5_776 2_756 ?
N1 Fe1 N4 90.2(8) . 2_756 ?
N4 Fe1 N4 93.7(9) 5_776 6_575 ?
N4 Fe1 N4 180.0 . 5_776 ?
N4 Fe1 N4 86.3(9) 5_776 2_756 ?
N4 Fe1 N4 86.3(9) . 6_575 ?
N4 Fe1 N4 93.7(9) . 2_756 ?
N4 Fe1 N4 180.0 6_575 2_756 ?
N5 Fe2 N5 89.1(10) 5_656 6 ?
N5 Fe2 N5 180.0(10) 6 2_656 ?
N5 Fe2 N5 90.9(10) 5_656 2_656 ?
N5 Fe2 N5 90.9(10) 6 . ?
N5 Fe2 N5 180.0 5_656 . ?
N5 Fe2 N5 89.1(10) 2_656 . ?
N5 Fe2 N6 91.5(8) 5_656 5_656 ?
N5 Fe2 N6 88.5(8) 2_656 . ?
N5 Fe2 N6 91.5(8) 2_656 5_656 ?
N5 Fe2 N6 88.5(8) 6 5_656 ?
N5 Fe2 N6 88.5(8) 5_656 . ?
N5 Fe2 N6 91.5(8) . . ?
N5 Fe2 N6 88.5(8) . 5_656 ?
N5 Fe2 N6 91.5(8) 6 . ?
N6 Fe2 N6 180.0 . 5_656 ?
C1 N1 Fe1 125(3) . . ?
C4 N1 Fe1 126(3) . . ?
C4 N1 C1 109(4) . . ?
C3 N2 C4 119(4) . . ?
H3A N3 H3B 112.89(2) . . ?
C2 N3 H3A 124.6(17) . . ?
C2 N3 H3B 122.5(17) . . ?
C5 N4 Fe1 178.2(17) . . ?
C6 N5 Fe2 173.5(17) . . ?
C7 N6 Fe2 123(3) . . ?
C7 N6 C10 115(4) . . ?
C10 N6 Fe2 122(3) . . ?
C9 N7 C10 114(4) . . ?
H8A N8 H8B 112.89(2) . 6 ?
H8A N8 H8B 112.89(2) . . ?
H8B N8 H8B 76.8(6) . 6 ?
C8 N8 H8A 119.0(19) . . ?
C8 N8 H8B 114.0(14) . 6 ?
C8 N8 H8B 114.0(14) . . ?
N1 C1 H1 118.4 . . ?
N1 C1 C2 123(3) . . ?
C2 C1 H1 118.4 . . ?
N3 C2 C1 121(3) . . ?
N3 C2 C3 121(4) . . ?
C3 C2 C1 118(4) . . ?
N2 C3 C2 119(4) . . ?
N2 C3 H3 120.3 . . ?
C2 C3 H3 120.3 . . ?
N1 C4 N2 131(4) . . ?
N1 C4 H4 114.5 . . ?
N2 C4 H4 114.5 . . ?
N4 C5 Pt1 178.3(18) . . ?
N5 C6 Pt1 176.2(18) . . ?
N6 C7 H7 118.5 . . ?
N6 C7 C8 123(4) . . ?
C8 C7 H7 118.5 . . ?
N8 C8 C7 123(4) . . ?
N8 C8 C9 123(3) . . ?
C7 C8 C9 114(4) . . ?
N7 C9 C8 124(4) . . ?
N7 C9 H9 117.8 . . ?
C8 C9 H9 117.8 . . ?
N6 C10 H10 115.4 . . ?
N7 C10 N6 129(4) . . ?
N7 C10 H10 115.4 . . ?
C11 O1 C11 135(9) 6 . ?
C11 C11 O1 133(10) 7_645 . ?

loop_
_geom_torsion_atom_site_label_1
_geom_torsion_atom_site_label_2
_geom_torsion_atom_site_label_3
_geom_torsion_atom_site_label_4
_geom_torsion
_geom_torsion_site_symmetry_1
_geom_torsion_site_symmetry_2
_geom_torsion_site_symmetry_3
_geom_torsion_site_symmetry_4
_geom_torsion_publ_flag
Fe1 N1 C1 C2 180.000(4) . . . . ?
Fe1 N1 C4 N2 180.000(4) . . . . ?
Fe2 N6 C7 C8 180.000(4) . . . . ?
Fe2 N6 C10 N7 180.000(5) . . . . ?
N1 C1 C2 N3 180.000(4) . . . . ?
N1 C1 C2 C3 0.000(5) . . . . ?
N3 C2 C3 N2 180.000(3) . . . . ?
N6 C7 C8 N8 180.000(4) . . . . ?
N6 C7 C8 C9 0.000(5) . . . . ?
N8 C8 C9 N7 180.000(3) . . . . ?
C1 N1 C4 N2 0.000(5) . . . . ?
C1 C2 C3 N2 0.000(4) . . . . ?
C3 N2 C4 N1 0.000(5) . . . . ?
C4 N1 C1 C2 0.000(5) . . . . ?
C4 N2 C3 C2 0.000(3) . . . . ?
C7 N6 C10 N7 0.000(6) . . . . ?
C7 C8 C9 N7 0.000(4) . . . . ?
C9 N7 C10 N6 0.000(6) . . . . ?
C10 N6 C7 C8 0.000(6) . . . . ?
C10 N7 C9 C8 0.000(5) . . . . ?
C11 O1 C11 C11 -139(12) 6 . . 7_645 ?

_shelx_res_file                  
;
TITL rt457_fenh2pymptetoh_100ka_2_a.res in I2/m
    rt457_fenh2pymptetoh_100ka_2.res
    created by SHELXL-2018/3 at 13:41:57 on 09-Sep-2020
REM Old TITL RT457_FeNH2PymPtEtOH_100Ka_2 in I2/m
REM SHELXT solution in I2/m: R1 0.177, Rweak 0.033, Alpha 0.025
REM <I/s> 0.000 for 0 systematic absences, Orientation as input
REM Formula found by SHELXT: C13 N3 Fe I
CELL 0.71073 14.8483 7.1717 15.8801 90 92.699 90
ZERR 4 0.0015 0.0007 0.0026 0 0.011 0
LATT 2
SYMM -X,+Y,-Z
SFAC C H Fe N O Pt
UNIT 51.2 40 4 40 1.6 4
EADP N6 C7 C8 C9 N7 C10 N8
EADP C4 N1 C2 C3 N2 N3
DANG 2.2 0.0001 H8b O1
DFIX 0.9 0.0001 N8 H8b
DFIX 0.9 0.0001 N8 H8a
DANG 1.5 0.0001 H8a H8b
DANG 1.5 0.0001 H3a H3b
DFIX 0.9 0.0001 N3 H3b
DFIX 0.9 0.0001 H3a N3

L.S. 50
PLAN  1
SIZE 0.15 0.15 0.02
CONF
list 4
MORE -1
BOND $H
fmap 2 53
acta
REM <olex2.extras>
REM <HklSrc "%.\\RT457_FeNH2PymPtEtOH_100Ka_2.hkl">
REM </olex2.extras>

WGHT    0.109700  251.202301
FVAR       0.15659
PT1   6    0.740394    0.500000    0.481858    10.50000    0.02765    0.00404 =
         0.03719    0.00000    0.00344    0.00000
FE1   3    1.000000    1.000000    0.500000    10.25000    0.01548    0.00376 =
         0.03629    0.00000   -0.00165    0.00000
FE2   3    0.500000    0.000000    0.500000    10.25000    0.01697    0.00522 =
         0.02858    0.00000   -0.00247    0.00000
N1    4    1.001775    1.000000    0.368044    10.50000    0.04091    0.04312 =
         0.05138    0.00000   -0.00518    0.00000
N2    4    0.921605    1.000000    0.230604    10.50000    0.04091    0.04312 =
         0.05138    0.00000   -0.00518    0.00000
N3    4    1.152814    1.000000    0.192364    10.50000    0.04091    0.04312 =
         0.05138    0.00000   -0.00518    0.00000
H3A   2    1.155313    1.000000    0.135847    10.50000   -1.50000
H3B   2    1.207699    1.000000    0.218952    10.50000   -1.50000
N4    4    0.895834    0.797945    0.493824    11.00000    0.01757    0.01284 =
         0.04023   -0.00064    0.00636    0.00220
N5    4    0.589771    0.195176    0.481356    11.00000    0.02154    0.01023 =
         0.03097   -0.00015   -0.00061   -0.00513
N6    4    0.459290    0.000000    0.375938    10.50000    0.06014    0.02707 =
         0.04606    0.00000    0.01096    0.00000
N7    4    0.334960    0.000000    0.272985    10.50000    0.06014    0.02707 =
         0.04606    0.00000    0.01096    0.00000
N8    4    0.544691    0.000000    0.167722    10.50000    0.06014    0.02707 =
         0.04606    0.00000    0.01096    0.00000
H8A   2    0.522613    0.000000    0.113960    10.50000   -1.50000
H8B   2    0.591742    0.077929    0.176290    10.50000   -1.50000
C1    1    1.077742    1.000000    0.323112    10.50000    0.02580    0.01444 =
         0.06789    0.00000    0.01245    0.00000
AFIX  43
H1    2    1.133440    1.000000    0.352464    10.50000   -1.20000
AFIX   0
C2    1    1.075946    1.000000    0.234233    10.50000    0.04091    0.04312 =
         0.05138    0.00000   -0.00518    0.00000
C3    1    0.991935    1.000000    0.190282    10.50000    0.04091    0.04312 =
         0.05138    0.00000   -0.00518    0.00000
AFIX  43
H3    2    0.988486    1.000000    0.131655    10.50000   -1.20000
AFIX   0
C4    1    0.929180    1.000000    0.315058    10.50000    0.04091    0.04312 =
         0.05138    0.00000   -0.00518    0.00000
AFIX  43
H4    2    0.874476    1.000000    0.341273    10.50000   -1.20000
AFIX   0
C5    1    0.836551    0.687995    0.488723    11.00000    0.03595    0.01378 =
         0.02489    0.00491    0.00502    0.01359
C6    1    0.643255    0.305246    0.478534    11.00000    0.01590    0.01311 =
         0.03077   -0.00316    0.00140    0.00216
C7    1    0.516258    0.000000    0.315168    10.50000    0.06014    0.02707 =
         0.04606    0.00000    0.01096    0.00000
AFIX  43
H7    2    0.577700    0.000000    0.329561    10.50000   -1.20000
AFIX   0
C8    1    0.488287    0.000000    0.228675    10.50000    0.06014    0.02707 =
         0.04606    0.00000    0.01096    0.00000
C9    1    0.392687    0.000000    0.213899    10.50000    0.06014    0.02707 =
         0.04606    0.00000    0.01096    0.00000
AFIX  43
H9    2    0.370181    0.000000    0.158247    10.50000   -1.20000
AFIX   0
C10   1    0.372041    0.000000    0.350737    10.50000    0.06014    0.02707 =
         0.04606    0.00000    0.01096    0.00000
AFIX  43
H10   2    0.331643    0.000000    0.393747    10.50000   -1.20000
AFIX   0

O1    5    0.725918    0.000000    0.229625    10.20000    0.08092
C11   1    0.731919   -0.175565    0.262182    10.40000    0.07658
HKLF 4


REM  rt457_fenh2pymptetoh_100ka_2_a.res in I2/m
REM wR2 = 0.2875, GooF = S = 1.196, Restrained GooF = 1.194 for all data
REM R1 = 0.1183 for 1857 Fo > 4sig(Fo) and 0.1277 for all 2079 data
REM 107 parameters refined using 7 restraints

END

WGHT      0.1098    251.1948

REM Highest difference peak 14.244,  deepest hole -4.872,  1-sigma level  0.577
Q1    1   0.7990  0.5000  0.4823  10.50000  0.05   14.24
;
_shelx_res_checksum              90664
_olex2_submission_special_instructions 'No special instructions were received'
_oxdiff_exptl_absorpt_empirical_details 
;
Empirical correction (ABSPACK) includes:
- Absorption correction using spherical harmonics
- Frame scaling
;
_oxdiff_exptl_absorpt_empirical_full_max 1.358
_oxdiff_exptl_absorpt_empirical_full_min 0.763
####################################################################### 
# 
# This file contains crystal structure data downloaded from the 
# Cambridge Structural Database (CSD) hosted by the Cambridge 
# Crystallographic Data Centre (CCDC).
# 
# Full information about CCDC data access policies and citation 
# guidelines are available at http://www.ccdc.cam.ac.uk/access/V1 
# 
# Audit and citation data items may have been added by the CCDC. 
# Please retain this information to preserve the provenance of 
# this file and to allow appropriate attribution of the data. 
# 
#######################################################################

data_mo_rt327_5apmdpt_120kdes_0ma
_database_code_depnum_ccdc_archive 'CCDC 2018382'
loop_
_audit_author_name
_audit_author_address
'Carlos Bartual-Murgui'
;Universitat de Valencia
Spain
;
_audit_update_record             
;
2020-07-22 deposited with the CCDC.	2020-09-22 downloaded from the CCDC.
;
# start Validation Reply Form
_vrf_PLAT971_mo_rt327_5apmdpt_120kdes_0ma 
;
PROBLEM: Check Calcd Resid. Dens.  0.67A   From Pt1             4.68 eA-3
RESPONSE: The residual electronic density may be due to the strong absorption of the Pt metal and the deterioration of the crystal during the dehydration/SCO processesand.
;
_vrf_PLAT971_mo_rt327_5apmdpt_120kdes_0ma_2 
;
PROBLEM: Check Calcd Resid. Dens.  1.44A   From C9              3.83 eA-3
RESPONSE: The residual electronic density may be due to a strong absorption of the C and the deterioration of the crystal during the dehydration/SCO processes.
;
_vrf_PLAT972_mo_rt327_5apmdpt_120kdes_0ma 
;
PROBLEM: Check Calcd Resid. Dens.  1.53A   From C10            -5.51 eA-3
RESPONSE: The residual electronic density may be due to a strong absorption of the C and the deterioration of the crystal during the dehydration/SCO processes.
;
_vrf_PLAT972_mo_rt327_5apmdpt_120kdes_0ma_2 
;
PROBLEM: Check Calcd Resid. Dens.  1.41A   From C10            -4.87 eA-3
RESPONSE: The residual electronic density may be due to a strong absorption of the C and the deterioration of the crystal during the dehydration/SCO processes.
;
_vrf_PLAT934_mo_rt327_5apmdpt_120kdes_0ma 
;
PROBLEM: Number of (Iobs-Icalc)/Sigma(W) > 10 Outliers ..          2 Check
RESPONSE: This alerts arises from 3 slighly disagreeable reflections in our refinements which were not omited as we believe that the difference between I(obs) and I(calc) was not two large.
;
_vrf_PLAT971_mo_rt327_5apmdpt_120kdes_0ma_3 
;
PROBLEM: Check Calcd Resid. Dens.  1.19A   From Pt1             2.63 eA-3
RESPONSE: The residual electronic density may be due to the strong absorption of the Pt metal and the deterioration of the crystal during the dehydration/SCO processes.
;
_vrf_PLAT971_mo_rt327_5apmdpt_120kdes_0ma_4 
;
PROBLEM: Check Calcd Resid. Dens.  1.05A   From Pt1             2.54 eA-3
RESPONSE: The residual electronic density may be due to the strong absorption of the Pt metal and the deterioration of the crystal during the dehydration/SCO processes.
;
_vrf_PLAT972_mo_rt327_5apmdpt_120kdes_0ma_3 
;
PROBLEM: Check Calcd Resid. Dens.  0.58A   From Pt1            -3.11 eA-3
RESPONSE: The residual electronic density may be due to the strong absorption of the Pt metal and the deterioration of the crystal during the dehydration/SCO processes.
;
_vrf_PLAT972_mo_rt327_5apmdpt_120kdes_0ma_4 
;
PROBLEM: Check Calcd Resid. Dens.  1.64A   From N3             -2.74 eA-3
RESPONSE: The residual electronic density may be due to a strong absorption of the N atom and the deterioration of the crystal during the dehydration/SCO processes.
;
_vrf_PLAT972_mo_rt327_5apmdpt_120kdes_0ma_5 
;
PROBLEM: Check Calcd Resid. Dens.  0.71A   From Pt1            -2.70 eA-3
RESPONSE: The residual electronic density may be due to the strong absorption of the Pt metal and the deterioration of the crystal during the dehydration/SCO processes.
;
# Added during the CSD deposition process: Wednesday 22 July 2020 04:49 PM
# end Validation Reply Form

_audit_creation_date             2020-07-01
_audit_creation_method           
;
Olex2 1.3
(compiled 2020.02.04 svn.rd84adfe8 for OlexSys, GUI svn.r6032)
;
_shelx_SHELXL_version_number     2018/3
_chemical_name_common            ?
_chemical_name_systematic        ?
_chemical_formula_moiety         'C12 H10 Fe N10 Pt'
_chemical_formula_sum            'C12 H10 Fe N10 Pt'
_chemical_formula_weight         545.24
_chemical_melting_point          ?
loop_
_atom_type_symbol
_atom_type_description
_atom_type_scat_dispersion_real
_atom_type_scat_dispersion_imag
_atom_type_scat_source
C C 0.0033 0.0016 'International Tables Vol C Tables 4.2.6.8 and 6.1.1.4'
H H 0.0000 0.0000 'International Tables Vol C Tables 4.2.6.8 and 6.1.1.4'
Fe Fe 0.3463 0.8444 'International Tables Vol C Tables 4.2.6.8 and 6.1.1.4'
N N 0.0061 0.0033 'International Tables Vol C Tables 4.2.6.8 and 6.1.1.4'
Pt Pt -1.7033 8.3905 'International Tables Vol C Tables 4.2.6.8 and 6.1.1.4'

_shelx_space_group_comment       
;
The symmetry employed for this shelxl refinement is uniquely defined
by the following loop, which should always be used as a source of
symmetry information in preference to the above space-group names.
They are only intended as comments.
;
_space_group_crystal_system      orthorhombic
_space_group_IT_number           62
_space_group_name_H-M_alt        'P n m a'
_space_group_name_Hall           '-P 2ac 2n'
loop_
_space_group_symop_operation_xyz
'x, y, z'
'-x+1/2, -y, z+1/2'
'-x, y+1/2, -z'
'x+1/2, -y+1/2, -z+1/2'
'-x, -y, -z'
'x-1/2, y, -z-1/2'
'x, -y-1/2, z'
'-x-1/2, y-1/2, z-1/2'

_cell_length_a                   14.1282(6)
_cell_length_b                   7.1968(3)
_cell_length_c                   15.7460(7)
_cell_angle_alpha                90
_cell_angle_beta                 90
_cell_angle_gamma                90
_cell_volume                     1601.02(12)
_cell_formula_units_Z            4
_cell_measurement_reflns_used    6154
_cell_measurement_temperature    120(1)
_cell_measurement_theta_max      31.89
_cell_measurement_theta_min      2.88
_shelx_estimated_absorpt_T_max   0.445
_shelx_estimated_absorpt_T_min   0.275
_exptl_absorpt_coefficient_mu    9.651
_exptl_absorpt_correction_T_max  0.7463
_exptl_absorpt_correction_T_min  0.4608
_exptl_absorpt_correction_type   multi-scan
_exptl_absorpt_process_details   
'SADABS-2016/2 (Bruker,2016/2) was used for absorption correction. wR2(int) was 0.1160 before and 0.0628 after correction. The Ratio of minimum to maximum transmission is 0.6174. The \l/2 correction factor is Not present.'
_exptl_absorpt_special_details   ?
_exptl_crystal_colour            red
_exptl_crystal_colour_primary    red
_exptl_crystal_density_diffrn    2.262
_exptl_crystal_density_meas      ?
_exptl_crystal_density_method    ?
_exptl_crystal_description       plate
_exptl_crystal_F_000             1024
_exptl_crystal_preparation       ?
_exptl_crystal_size_max          0.18
_exptl_crystal_size_mid          0.18
_exptl_crystal_size_min          0.1
_exptl_transmission_factor_max   ?
_exptl_transmission_factor_min   ?
_diffrn_reflns_av_R_equivalents  0.0571
_diffrn_reflns_av_unetI/netI     0.0501
_diffrn_reflns_Laue_measured_fraction_full 0.997
_diffrn_reflns_Laue_measured_fraction_max 0.951
_diffrn_reflns_limit_h_max       20
_diffrn_reflns_limit_h_min       -19
_diffrn_reflns_limit_k_max       10
_diffrn_reflns_limit_k_min       -9
_diffrn_reflns_limit_l_max       22
_diffrn_reflns_limit_l_min       -22
_diffrn_reflns_number            14492
_diffrn_reflns_point_group_measured_fraction_full 0.997
_diffrn_reflns_point_group_measured_fraction_max 0.951
_diffrn_reflns_theta_full        25.242
_diffrn_reflns_theta_max         31.978
_diffrn_reflns_theta_min         2.884
_diffrn_ambient_temperature      120(1)
_diffrn_detector_area_resol_mean ?
_diffrn_measured_fraction_theta_full 0.997
_diffrn_measured_fraction_theta_max 0.951
_diffrn_measurement_device_type  'Bruker APEX-II CCD'
_diffrn_measurement_method       '\f and \w scans'
_diffrn_radiation_type           MoK\a
_diffrn_radiation_wavelength     0.71073
_diffrn_source                   ?
_diffrn_standards_number         0
_reflns_Friedel_coverage         0.000
_reflns_Friedel_fraction_full    .
_reflns_Friedel_fraction_max     .
_reflns_number_gt                2240
_reflns_number_total             2821
_reflns_special_details          
;
 Reflections were merged by SHELXL according to the crystal
 class for the calculation of statistics and refinement.
 
 _reflns_Friedel_fraction is defined as the number of unique
 Friedel pairs measured divided by the number that would be
 possible theoretically, ignoring centric projections and
 systematic absences.
;
_reflns_threshold_expression     'I > 2\s(I)'
_computing_cell_refinement       'SAINT V8.38A (?, 2016)'
_computing_data_collection       ?
_computing_data_reduction        'SAINT V8.38A (?, 2016)'
_computing_molecular_graphics    'Olex2 1.3 (Dolomanov et al., 2009)'
_computing_publication_material  'Olex2 1.3 (Dolomanov et al., 2009)'
_computing_structure_refinement  'SHELXL 2018/3 (Sheldrick, 2015)'
_computing_structure_solution    'ShelXT (Sheldrick, 2015)'
_refine_diff_density_max         4.687
_refine_diff_density_min         -5.113
_refine_diff_density_rms         0.361
_refine_ls_extinction_coef       .
_refine_ls_extinction_method     none
_refine_ls_goodness_of_fit_ref   1.124
_refine_ls_hydrogen_treatment    constr
_refine_ls_matrix_type           full
_refine_ls_number_parameters     135
_refine_ls_number_reflns         2821
_refine_ls_number_restraints     0
_refine_ls_R_factor_all          0.0708
_refine_ls_R_factor_gt           0.0470
_refine_ls_restrained_S_all      1.124
_refine_ls_shift/su_max          0.000
_refine_ls_shift/su_mean         0.000
_refine_ls_structure_factor_coef Fsqd
_refine_ls_weighting_details     
'w=1/[\s^2^(Fo^2^)+52.1055P] where P=(Fo^2^+2Fc^2^)/3'
_refine_ls_weighting_scheme      calc
_refine_ls_wR_factor_gt          0.1059
_refine_ls_wR_factor_ref         0.1169
_refine_special_details          ?
_olex2_refinement_description    
;
1. Fixed Uiso
 At 1.2 times of:
  All C(H) groups, All N(H,H) groups
2. Others
 Fixed Sof: H6A(0.5) H6B(0.5) H8A(0.5) H8B(0.5)
3.a Rotating group:
 N6(H6A,H6B), N8(H8A,H8B)
3.b Aromatic/amide H refined with riding coordinates:
 C1(H1), C3(H3), C4(H4), C5(H5), C7(H7), C8(H8)
;
_atom_sites_solution_hydrogens   mixed
_atom_sites_solution_primary     dual
_atom_sites_solution_secondary   ?
loop_
_atom_site_label
_atom_site_type_symbol
_atom_site_fract_x
_atom_site_fract_y
_atom_site_fract_z
_atom_site_U_iso_or_equiv
_atom_site_adp_type
_atom_site_occupancy
_atom_site_site_symmetry_order
_atom_site_calc_flag
_atom_site_refinement_flags_posn
_atom_site_refinement_flags_adp
_atom_site_refinement_flags_occupancy
_atom_site_disorder_assembly
_atom_site_disorder_group
Pt1 Pt 0.53026(3) 1.250000 0.23872(2) 0.01133(11) Uani 1 2 d S T P . .
Fe1 Fe 0.77940(10) 0.750000 0.26990(9) 0.0114(3) Uani 1 2 d S T P . .
N1 N 0.7672(7) 0.750000 0.3960(6) 0.0167(18) Uani 1 2 d S T P . .
N2 N 0.7890(7) 0.750000 0.1430(6) 0.0169(18) Uani 1 2 d S T P . .
N3 N 0.6841(4) 0.9405(9) 0.2618(4) 0.0129(11) Uani 1 1 d . . . . .
C10 C 0.4328(5) 1.4452(10) 0.2284(5) 0.0132(13) Uani 1 1 d . . . . .
N5 N 0.8417(9) 0.750000 0.5313(7) 0.030(3) Uani 1 2 d S T P . .
N6 N 0.5852(9) 0.750000 0.5601(7) 0.036(3) Uani 1 2 d S T P . .
H6A H 0.540981 0.703357 0.525192 0.043 Uiso 0.5 1 d R U P . .
H6B H 0.585021 0.681173 0.607542 0.043 Uiso 0.5 1 d R U P . .
N7 N 0.8858(10) 0.750000 0.0202(7) 0.032(3) Uani 1 2 d S T P . .
N8 N 0.6402(11) 0.750000 -0.0461(9) 0.044(4) Uani 1 2 d S T P . .
H8A H 0.626454 0.635159 -0.060928 0.053 Uiso 0.5 1 d R U P . .
H8B H 0.592577 0.797867 -0.017582 0.053 Uiso 0.5 1 d R U P . .
C1 C 0.6820(9) 0.750000 0.4343(7) 0.021(2) Uani 1 2 d S T P . .
H1 H 0.626565 0.750000 0.400080 0.025 Uiso 1 2 calc R U P . .
C2 C 0.6723(9) 0.750000 0.5226(8) 0.021(2) Uani 1 2 d S T P . .
C3 C 0.7564(10) 0.750000 0.5688(8) 0.026(3) Uani 1 2 d S T P . .
H3 H 0.753321 0.750000 0.629068 0.032 Uiso 1 2 calc R U P . .
C4 C 0.8433(10) 0.750000 0.4475(8) 0.024(3) Uani 1 2 d S T P . .
H4 H 0.903710 0.750000 0.421028 0.029 Uiso 1 2 calc R U P . .
C5 C 0.7126(10) 0.750000 0.0934(8) 0.023(2) Uani 1 2 d S T P . .
H5 H 0.651661 0.750000 0.119000 0.028 Uiso 1 2 calc R U P . .
C6 C 0.7194(11) 0.750000 0.0055(8) 0.029(3) Uani 1 2 d S T P . .
C7 C 0.8111(13) 0.750000 -0.0287(8) 0.037(4) Uani 1 2 d S T P . .
H7 H 0.819026 0.750000 -0.088600 0.044 Uiso 1 2 calc R U P . .
C8 C 0.8740(9) 0.750000 0.1038(8) 0.023(2) Uani 1 2 d S T P . .
H8 H 0.929083 0.750000 0.138455 0.028 Uiso 1 2 calc R U P . .
C9 C 0.6275(5) 1.0543(10) 0.2535(5) 0.0128(13) Uani 1 1 d . . . . .
N4 N 0.3750(4) 1.5599(9) 0.2250(4) 0.0143(12) Uani 1 1 d . . . . .

loop_
_atom_site_aniso_label
_atom_site_aniso_U_11
_atom_site_aniso_U_22
_atom_site_aniso_U_33
_atom_site_aniso_U_23
_atom_site_aniso_U_13
_atom_site_aniso_U_12
Pt1 0.00870(16) 0.00822(17) 0.01706(19) 0.000 -0.00046(14) 0.000
Fe1 0.0083(6) 0.0079(6) 0.0180(7) 0.000 -0.0003(5) 0.000
N1 0.017(5) 0.015(5) 0.018(5) 0.000 -0.004(3) 0.000
N2 0.017(4) 0.014(4) 0.020(5) 0.000 0.003(3) 0.000
N3 0.012(3) 0.009(3) 0.018(3) 0.000(2) -0.001(2) -0.003(2)
C10 0.009(3) 0.009(3) 0.022(4) -0.002(3) -0.001(2) 0.000(2)
N5 0.031(6) 0.038(7) 0.021(5) 0.000 -0.010(4) 0.000
N6 0.036(7) 0.060(9) 0.011(5) 0.000 0.006(4) 0.000
N7 0.052(8) 0.025(6) 0.020(5) 0.000 0.013(5) 0.000
N8 0.062(10) 0.036(8) 0.035(7) 0.000 -0.023(7) 0.000
C1 0.022(6) 0.025(6) 0.015(5) 0.000 -0.001(4) 0.000
C2 0.026(6) 0.021(6) 0.017(5) 0.000 0.003(4) 0.000
C3 0.037(7) 0.025(7) 0.017(6) 0.000 -0.008(5) 0.000
C4 0.024(6) 0.022(6) 0.026(6) 0.000 -0.009(5) 0.000
C5 0.030(7) 0.016(6) 0.024(6) 0.000 -0.001(5) 0.000
C6 0.050(8) 0.020(6) 0.017(6) 0.000 -0.006(5) 0.000
C7 0.073(12) 0.028(7) 0.010(6) 0.000 0.009(6) 0.000
C8 0.025(6) 0.017(6) 0.028(6) 0.000 0.009(5) 0.000
C9 0.011(3) 0.009(3) 0.018(4) 0.001(3) -0.001(2) -0.001(2)
N4 0.011(3) 0.011(3) 0.021(3) 0.000(2) 0.001(2) -0.002(2)

_geom_special_details            
;
 All esds (except the esd in the dihedral angle between two l.s. planes)
 are estimated using the full covariance matrix.  The cell esds are taken
 into account individually in the estimation of esds in distances, angles
 and torsion angles; correlations between esds in cell parameters are only
 used when they are defined by crystal symmetry.  An approximate (isotropic)
 treatment of cell esds is used for estimating esds involving l.s. planes.
;
loop_
_geom_bond_atom_site_label_1
_geom_bond_atom_site_label_2
_geom_bond_distance
_geom_bond_site_symmetry_2
_geom_bond_publ_flag
Pt1 C10 1.974(7) 7_585 ?
Pt1 C10 1.974(7) . ?
Pt1 C9 1.982(7) . ?
Pt1 C9 1.982(7) 7_585 ?
Fe1 N1 1.994(10) . ?
Fe1 N2 2.003(10) . ?
Fe1 N3 1.926(6) 7_575 ?
Fe1 N3 1.926(6) . ?
Fe1 N4 1.924(6) 6_646 ?
Fe1 N4 1.924(6) 4_575 ?
N1 C1 1.346(15) . ?
N1 C4 1.346(15) . ?
N2 C5 1.331(16) . ?
N2 C8 1.351(15) . ?
N3 C9 1.152(9) . ?
C10 N4 1.162(9) . ?
N5 C3 1.341(19) . ?
N5 C4 1.320(17) . ?
N6 H6A 0.90(11) 7_575 ?
N6 H6A 0.8968 . ?
N6 H6B 0.8966 . ?
N6 H6B 0.90(14) 7_575 ?
N6 C2 1.365(17) . ?
N7 C7 1.31(2) . ?
N7 C8 1.327(17) . ?
N8 H8A 0.88(3) 7_575 ?
N8 H8A 0.8805 . ?
N8 H8B 0.8800 . ?
N8 H8B 0.88(12) 7_575 ?
N8 C6 1.383(19) . ?
C1 H1 0.9500 . ?
C1 C2 1.398(16) . ?
C2 C3 1.394(18) . ?
C3 H3 0.9500 . ?
C4 H4 0.9500 . ?
C5 H5 0.9500 . ?
C5 C6 1.387(18) . ?
C6 C7 1.40(2) . ?
C7 H7 0.9500 . ?
C8 H8 0.9500 . ?

loop_
_geom_angle_atom_site_label_1
_geom_angle_atom_site_label_2
_geom_angle_atom_site_label_3
_geom_angle
_geom_angle_site_symmetry_1
_geom_angle_site_symmetry_3
_geom_angle_publ_flag
C10 Pt1 C10 90.8(4) 7_585 . ?
C10 Pt1 C9 89.3(3) 7_585 . ?
C10 Pt1 C9 177.9(3) 7_585 7_585 ?
C10 Pt1 C9 177.9(3) . . ?
C10 Pt1 C9 89.3(3) . 7_585 ?
C9 Pt1 C9 90.6(4) 7_585 . ?
N1 Fe1 N2 178.9(4) . . ?
N3 Fe1 N1 90.3(3) . . ?
N3 Fe1 N1 90.3(3) 7_575 . ?
N3 Fe1 N2 88.9(3) . . ?
N3 Fe1 N2 88.9(3) 7_575 . ?
N3 Fe1 N3 90.8(4) . 7_575 ?
N4 Fe1 N1 91.1(3) 4_575 . ?
N4 Fe1 N1 91.1(3) 6_646 . ?
N4 Fe1 N2 89.7(3) 6_646 . ?
N4 Fe1 N2 89.7(3) 4_575 . ?
N4 Fe1 N3 89.3(2) 4_575 . ?
N4 Fe1 N3 178.6(3) 6_646 . ?
N4 Fe1 N3 89.3(2) 6_646 7_575 ?
N4 Fe1 N3 178.6(3) 4_575 7_575 ?
N4 Fe1 N4 90.6(4) 4_575 6_646 ?
C1 N1 Fe1 121.6(8) . . ?
C1 N1 C4 116.4(10) . . ?
C4 N1 Fe1 122.0(9) . . ?
C5 N2 Fe1 122.0(8) . . ?
C5 N2 C8 117.0(11) . . ?
C8 N2 Fe1 121.0(9) . . ?
C9 N3 Fe1 177.3(6) . . ?
N4 C10 Pt1 178.0(7) . . ?
C4 N5 C3 117.1(12) . . ?
H6A N6 H6A 44.0 . 7_575 ?
H6A N6 H6B 107.6 . . ?
H6A N6 H6B 107.6 7_575 7_575 ?
H6A N6 H6B 135.7 . 7_575 ?
H6B N6 H6A 135.7 . 7_575 ?
H6B N6 H6B 67.1 . 7_575 ?
C2 N6 H6A 111(3) . 7_575 ?
C2 N6 H6A 111.3 . . ?
C2 N6 H6B 111(4) . 7_575 ?
C2 N6 H6B 111.3 . . ?
C7 N7 C8 118.9(13) . . ?
H8A N8 H8A 139.6 . 7_575 ?
H8A N8 H8B 109.5 7_575 7_575 ?
H8A N8 H8B 109.5 . . ?
H8A N8 H8B 66.3 . 7_575 ?
H8B N8 H8A 66.3 . 7_575 ?
H8B N8 H8B 46.1 . 7_575 ?
C6 N8 H8A 109.6(6) . 7_575 ?
C6 N8 H8A 109.5 . . ?
C6 N8 H8B 109(3) . 7_575 ?
C6 N8 H8B 108.6 . . ?
N1 C1 H1 118.9 . . ?
N1 C1 C2 122.2(11) . . ?
C2 C1 H1 118.9 . . ?
N6 C2 C1 121.2(12) . . ?
N6 C2 C3 122.9(11) . . ?
C3 C2 C1 115.8(12) . . ?
N5 C3 C2 122.4(11) . . ?
N5 C3 H3 118.8 . . ?
C2 C3 H3 118.8 . . ?
N1 C4 H4 117.0 . . ?
N5 C4 N1 126.0(13) . . ?
N5 C4 H4 117.0 . . ?
N2 C5 H5 119.1 . . ?
N2 C5 C6 121.8(13) . . ?
C6 C5 H5 119.1 . . ?
N8 C6 C5 122.0(15) . . ?
N8 C6 C7 121.4(13) . . ?
C5 C6 C7 116.6(13) . . ?
N7 C7 C6 121.3(12) . . ?
N7 C7 H7 119.4 . . ?
C6 C7 H7 119.4 . . ?
N2 C8 H8 117.8 . . ?
N7 C8 N2 124.3(13) . . ?
N7 C8 H8 117.8 . . ?
N3 C9 Pt1 179.7(7) . . ?
C10 N4 Fe1 174.9(6) . 6_566 ?

loop_
_geom_torsion_atom_site_label_1
_geom_torsion_atom_site_label_2
_geom_torsion_atom_site_label_3
_geom_torsion_atom_site_label_4
_geom_torsion
_geom_torsion_site_symmetry_1
_geom_torsion_site_symmetry_2
_geom_torsion_site_symmetry_3
_geom_torsion_site_symmetry_4
_geom_torsion_publ_flag
Fe1 N1 C1 C2 180.000(2) . . . . ?
Fe1 N1 C4 N5 180.000(2) . . . . ?
Fe1 N2 C5 C6 180.000(1) . . . . ?
Fe1 N2 C8 N7 180.000(1) . . . . ?
N1 C1 C2 N6 180.000(2) . . . . ?
N1 C1 C2 C3 0.000(3) . . . . ?
N2 C5 C6 N8 180.000(1) . . . . ?
N2 C5 C6 C7 0.000(1) . . . . ?
N6 C2 C3 N5 180.000(2) . . . . ?
N8 C6 C7 N7 180.0 . . . . ?
C1 N1 C4 N5 0.000(2) . . . . ?
C1 C2 C3 N5 0.000(3) . . . . ?
C3 N5 C4 N1 0.000(3) . . . . ?
C4 N1 C1 C2 0.000(2) . . . . ?
C4 N5 C3 C2 0.000(3) . . . . ?
C5 N2 C8 N7 0.000(1) . . . . ?
C5 C6 C7 N7 0.000(1) . . . . ?
C7 N7 C8 N2 0.000(1) . . . . ?
C8 N2 C5 C6 0.000(1) . . . . ?
C8 N7 C7 C6 0.000(1) . . . . ?

_shelx_res_file                  
;
TITL mo_rt327_5apmdpt_120kdes_0ma_a.res in Pnma
    mo_rt327_5apmdpt_120kdes_0ma.res
    created by SHELXL-2018/3 at 11:55:25 on 01-Jul-2020
REM Old TITL mo_RT327_5apmdPt_120Kdes_0ma in Pnma
REM SHELXT solution in Pnma: R1 0.074, Rweak 0.004, Alpha 0.041
REM <I/s> 0.919 for 138 systematic absences, Orientation as input
REM Formula found by SHELXT: N4 N5 Fe Pt
CELL 0.71073 14.1282 7.1968 15.746 90 90 90
ZERR 4 0.0006 0.0003 0.0007 0 0 0
LATT 1
SYMM 0.5-X,-Y,0.5+Z
SYMM -X,0.5+Y,-Z
SYMM 0.5+X,0.5-Y,0.5-Z
SFAC C H Fe N Pt
UNIT 48 40 4 40 4

L.S. 20 0 0
PLAN  5
SIZE 0.1 0.18 0.18
TEMP -153.1(10)
list 4
fmap 2 53
acta
MORE -1
BOND $H
CONF
REM <olex2.extras>
REM <HklSrc "%.\\mo_RT327_5apmdPt_120Kdes_0ma.hkl">
REM </olex2.extras>

WGHT    0.000000   52.105499
FVAR       0.18822
PT1   5    0.530259    1.250000    0.238723    10.50000    0.00870    0.00822 =
         0.01706    0.00000   -0.00046    0.00000
FE1   3    0.779404    0.750000    0.269898    10.50000    0.00831    0.00787 =
         0.01804    0.00000   -0.00031    0.00000
N1    4    0.767159    0.750000    0.396036    10.50000    0.01700    0.01481 =
         0.01844    0.00000   -0.00446    0.00000
N2    4    0.788954    0.750000    0.142963    10.50000    0.01675    0.01361 =
         0.02029    0.00000    0.00274    0.00000
N3    4    0.684098    0.940511    0.261786    11.00000    0.01168    0.00947 =
         0.01756   -0.00050   -0.00080   -0.00289
C10   1    0.432821    1.445238    0.228437    11.00000    0.00873    0.00932 =
         0.02155   -0.00179   -0.00104    0.00002
N5    4    0.841655    0.750000    0.531288    10.50000    0.03069    0.03827 =
         0.02086    0.00000   -0.01008    0.00000
N6    4    0.585171    0.750000    0.560081    10.50000    0.03610    0.06045 =
         0.01052    0.00000    0.00578    0.00000
AFIX   7
H6A   2    0.540981    0.703357    0.525192    10.50000   -1.20000
H6B   2    0.585021    0.681173    0.607542    10.50000   -1.20000
AFIX   0
N7    4    0.885766    0.750000    0.020230    10.50000    0.05227    0.02533 =
         0.01985    0.00000    0.01296    0.00000
N8    4    0.640246    0.750000   -0.046131    10.50000    0.06177    0.03634 =
         0.03498    0.00000   -0.02298    0.00000
AFIX   7
H8A   2    0.626454    0.635159   -0.060928    10.50000   -1.20000
H8B   2    0.592577    0.797867   -0.017582    10.50000   -1.20000
AFIX   0
C1    1    0.681967    0.750000    0.434270    10.50000    0.02245    0.02536 =
         0.01500    0.00000   -0.00071    0.00000
AFIX  43
H1    2    0.626565    0.750000    0.400080    10.50000   -1.20000
AFIX   0
C2    1    0.672289    0.750000    0.522599    10.50000    0.02639    0.02053 =
         0.01745    0.00000    0.00273    0.00000
C3    1    0.756445    0.750000    0.568801    10.50000    0.03661    0.02532 =
         0.01685    0.00000   -0.00796    0.00000
AFIX  43
H3    2    0.753321    0.750000    0.629068    10.50000   -1.20000
AFIX   0
C4    1    0.843278    0.750000    0.447483    10.50000    0.02418    0.02217 =
         0.02593    0.00000   -0.00860    0.00000
AFIX  43
H4    2    0.903710    0.750000    0.421028    10.50000   -1.20000
AFIX   0
C5    1    0.712568    0.750000    0.093436    10.50000    0.03038    0.01598 =
         0.02392    0.00000   -0.00115    0.00000
AFIX  43
H5    2    0.651661    0.750000    0.119000    10.50000   -1.20000
AFIX   0
C6    1    0.719434    0.750000    0.005547    10.50000    0.05013    0.01952 =
         0.01725    0.00000   -0.00605    0.00000
C7    1    0.811101    0.750000   -0.028687    10.50000    0.07258    0.02792 =
         0.01026    0.00000    0.00903    0.00000
AFIX  43
H7    2    0.819026    0.750000   -0.088600    10.50000   -1.20000
AFIX   0
C8    1    0.874016    0.750000    0.103831    10.50000    0.02486    0.01726 =
         0.02824    0.00000    0.00926    0.00000
AFIX  43
H8    2    0.929083    0.750000    0.138455    10.50000   -1.20000
AFIX   0
C9    1    0.627521    1.054289    0.253548    11.00000    0.01121    0.00914 =
         0.01814    0.00101   -0.00086   -0.00077
N4    4    0.375011    1.559865    0.224972    11.00000    0.01089    0.01096 =
         0.02113   -0.00039    0.00134   -0.00240
HKLF 4


REM  mo_rt327_5apmdpt_120kdes_0ma_a.res in Pnma
REM wR2 = 0.1169, GooF = S = 1.124, Restrained GooF = 1.124 for all data
REM R1 = 0.0470 for 2240 Fo > 4sig(Fo) and 0.0708 for all 2821 data
REM 135 parameters refined using 0 restraints

END

WGHT      0.0000     52.0859

REM Highest difference peak  4.687,  deepest hole -5.113,  1-sigma level  0.361
Q1    1   0.5313  1.2500  0.2827  10.50000  0.05    4.69
Q2    1   0.4595  1.2500  0.2776  10.50000  0.05    3.17
Q3    1   0.6557  1.2500  0.2702  10.50000  0.05    3.00
Q4    1   0.3571  1.2500  0.2782  10.50000  0.05    2.18
Q5    1   0.5360  1.2500  0.1649  10.50000  0.05    2.02
;
_shelx_res_checksum              12168
_olex2_submission_special_instructions 'No special instructions were received'
####################################################################### 
# 
# This file contains crystal structure data downloaded from the 
# Cambridge Structural Database (CSD) hosted by the Cambridge 
# Crystallographic Data Centre (CCDC).
# 
# Full information about CCDC data access policies and citation 
# guidelines are available at http://www.ccdc.cam.ac.uk/access/V1 
# 
# Audit and citation data items may have been added by the CCDC. 
# Please retain this information to preserve the provenance of 
# this file and to allow appropriate attribution of the data. 
# 
#######################################################################

data_rt457_fenh2pymptetoh_260ka_2
_database_code_depnum_ccdc_archive 'CCDC 2018386'
loop_
_audit_author_name
_audit_author_address
'Carlos Bartual-Murgui'
;Universitat de Valencia
Spain
;
_audit_update_record             
;
2020-09-17 deposited with the CCDC.	2020-09-22 downloaded from the CCDC.
;
# start Validation Reply Form
_vrf_PLAT971_rt457_fenh2pymptetoh_260ka_2 
;
PROBLEM: Check Calcd Resid. Dens.  0.95A   From Pt1             8.54 eA-3
RESPONSE: The residual electronic density may be due to the strong absorption of the Pt metal and the deterioration of the crystal during the SCO/dehydration/readsorption processes.
;
_vrf_PLAT971_rt457_fenh2pymptetoh_260ka_2_2 
;
PROBLEM: Check Calcd Resid. Dens.  1.03A   From Pt1             6.64 eA-3
RESPONSE: The residual electronic density may be due to the strong absorption of the Pt metal and the deterioration of the crystal during the SCO/dehydration/readsorption processes.
;
_vrf_PLAT971_rt457_fenh2pymptetoh_260ka_2_3 
;
PROBLEM: Check Calcd Resid. Dens.  0.76A   From Pt1             5.19 eA-3
RESPONSE: The residual electronic density may be due to the strong absorption of the Pt metal and the deterioration of the crystal during the SCO/dehydration/readsorption processes.
;
_vrf_PLAT971_rt457_fenh2pymptetoh_260ka_2_4 
;
PROBLEM: Check Calcd Resid. Dens.  1.02A   From Pt1             4.80 eA-3
RESPONSE: The residual electronic density may be due to the strong absorption of the Pt metal and the deterioration of the crystal during the SCO/dehydration/readsorption processes.
;
_vrf_PLAT972_rt457_fenh2pymptetoh_260ka_2 
;
PROBLEM: Check Calcd Resid. Dens.  0.91A   From Pt1            -3.51 eA-3
RESPONSE: The residual electronic density may be due to the strong absorption of the Pt metal and the deterioration of the crystal during the SCO/dehydration/readsorption processes.
;
_vrf_PLAT973_rt457_fenh2pymptetoh_260ka_2 
;
PROBLEM: Check Calcd Positive Resid. Density on       Pt1       3.72 eA-3
RESPONSE: The residual electronic density may be due to the strong absorption of the Pt metal and the deterioration of the crystal during the SCO/dehydration/readsorption processes.
;
_vrf_PLAT342_rt457_fenh2pymptetoh_260ka_2 
;
PROBLEM: Low Bond Precision on  C-C Bonds ...............       0.04 Ang.
RESPONSE: The crystal may be damaged during the dehydration/readsorption/SCO processes. Nevertheless, this has not represented a problem to obtain good quality  structural data. 
;
_vrf_PLAT430_rt457_fenh2pymptetoh_260ka_2 
;
PROBLEM: Short Inter D...A Contact  N2       ..O1       .       2.80 Ang.
RESPONSE: H of ethanol could not be located because of symetry. However the existence of H-bond interactions with the host framework are reported in the paper.
;
_vrf_PLAT972_rt457_fenh2pymptetoh_260ka_2_2 
;
PROBLEM: Check Calcd Resid. Dens.  0.80A   From Pt1            -3.29 eA-3
RESPONSE: The residual electronic density may be due to the strong absorption of the Pt metal and the deterioration of the crystal during the SCO/dehydration/readsorption processes.
;
# Added during the CSD deposition process: Thursday 17 September 2020 12:29 PM
# end Validation Reply Form

_audit_creation_date             2020-09-09
_audit_creation_method           
;
Olex2 1.3
(compiled 2020.07.31 svn.rc2a77460 for OlexSys, GUI svn.r6145)
;
_shelx_SHELXL_version_number     2018/3
_chemical_name_common            ?
_chemical_name_systematic        ?
_chemical_formula_moiety         'C12 H10 Fe N10 Pt, C0.8 O0.4'
_chemical_formula_sum            'C12.80 H10 Fe N10 O0.40 Pt'
_chemical_formula_weight         561.25
_chemical_melting_point          ?
loop_
_atom_type_symbol
_atom_type_description
_atom_type_scat_dispersion_real
_atom_type_scat_dispersion_imag
_atom_type_scat_source
C C 0.0033 0.0016 'International Tables Vol C Tables 4.2.6.8 and 6.1.1.4'
H H 0.0000 0.0000 'International Tables Vol C Tables 4.2.6.8 and 6.1.1.4'
Fe Fe 0.3463 0.8444 'International Tables Vol C Tables 4.2.6.8 and 6.1.1.4'
N N 0.0061 0.0033 'International Tables Vol C Tables 4.2.6.8 and 6.1.1.4'
O O 0.0106 0.0060 'International Tables Vol C Tables 4.2.6.8 and 6.1.1.4'
Pt Pt -1.7033 8.3905 'International Tables Vol C Tables 4.2.6.8 and 6.1.1.4'

_shelx_space_group_comment       
;
The symmetry employed for this shelxl refinement is uniquely defined
by the following loop, which should always be used as a source of
symmetry information in preference to the above space-group names.
They are only intended as comments.
;
_space_group_crystal_system      monoclinic
_space_group_IT_number           12
_space_group_name_H-M_alt        'I 1 2/m 1'
_space_group_name_Hall           '-I 2y'
loop_
_space_group_symop_operation_xyz
'x, y, z'
'-x, y, -z'
'x+1/2, y+1/2, z+1/2'
'-x+1/2, y+1/2, -z+1/2'
'-x, -y, -z'
'x, -y, z'
'-x+1/2, -y+1/2, -z+1/2'
'x+1/2, -y+1/2, z+1/2'

_cell_length_a                   14.9798(16)
_cell_length_b                   7.3662(6)
_cell_length_c                   16.181(2)
_cell_angle_alpha                90
_cell_angle_beta                 91.922(9)
_cell_angle_gamma                90
_cell_volume                     1784.5(3)
_cell_formula_units_Z            4
_cell_measurement_reflns_used    1612
_cell_measurement_temperature    260.00(10)
_cell_measurement_theta_max      28.6130
_cell_measurement_theta_min      3.9470
_shelx_estimated_absorpt_T_max   0.846
_shelx_estimated_absorpt_T_min   0.356
_exptl_absorpt_coefficient_mu    8.664
_exptl_absorpt_correction_T_max  1.00000
_exptl_absorpt_correction_T_min  0.48136
_exptl_absorpt_correction_type   multi-scan
_exptl_absorpt_process_details   
;
CrysAlisPro 1.171.40.53 (Rigaku Oxford Diffraction, 2019)
Empirical absorption correction using spherical harmonics,
 implemented in SCALE3 ABSPACK scaling algorithm.
;
_exptl_absorpt_special_details   ?
_exptl_crystal_colour            yellow
_exptl_crystal_colour_primary    yellow
_exptl_crystal_density_diffrn    2.089
_exptl_crystal_density_meas      ?
_exptl_crystal_density_method    ?
_exptl_crystal_description       plate
_exptl_crystal_F_000             1056
_exptl_crystal_size_max          0.15
_exptl_crystal_size_mid          0.15
_exptl_crystal_size_min          0.02
_exptl_transmission_factor_max   ?
_exptl_transmission_factor_min   ?
_diffrn_reflns_av_R_equivalents  0.0372
_diffrn_reflns_av_unetI/netI     0.0606
_diffrn_reflns_Laue_measured_fraction_full 0.997
_diffrn_reflns_Laue_measured_fraction_max 0.852
_diffrn_reflns_limit_h_max       18
_diffrn_reflns_limit_h_min       -17
_diffrn_reflns_limit_k_max       9
_diffrn_reflns_limit_k_min       -9
_diffrn_reflns_limit_l_max       21
_diffrn_reflns_limit_l_min       -20
_diffrn_reflns_number            4353
_diffrn_reflns_point_group_measured_fraction_full 0.997
_diffrn_reflns_point_group_measured_fraction_max 0.852
_diffrn_reflns_theta_full        25.242
_diffrn_reflns_theta_max         29.087
_diffrn_reflns_theta_min         3.647
_diffrn_ambient_environment      N~2~
_diffrn_ambient_temperature      260.00(10)
_diffrn_detector                 'CCD plate'
_diffrn_detector_area_resol_mean 16.0267
_diffrn_detector_type            Sapphire3
_diffrn_measured_fraction_theta_full 0.997
_diffrn_measured_fraction_theta_max 0.852
_diffrn_measurement_details      
;
List of Runs (angles in degrees, time in seconds):

  # Type    Start    End  Width  t~exp~   \w     \q     \k     \f   Frames
#--------------------------------------------------------------------------
  1  \w    -93.00 -64.00   1.00    5.00    --  -17.88-178.00 150.00   29
  2  \w     57.00  95.00   1.00    5.00    --   18.67-173.00-120.00   38
  3  \w     29.00  74.00   1.00    5.00    --   18.67   0.00 -60.00   45
  4  \w     11.00  85.00   1.00    5.00    --   18.67  57.00  60.00   74
  5  \w    -52.00  12.00   1.00    5.00    --   18.67   0.00 -60.00   64
;
_diffrn_measurement_device       'four-circle diffractometer'
_diffrn_measurement_device_type  
'SuperNova, Single source at offset/far, Sapphire3'
_diffrn_measurement_method       '\w scans'
_diffrn_orient_matrix_type       
'CrysAlisPro convention (1999,Acta A55,543-557)'
_diffrn_orient_matrix_UB_11      -0.0117514000
_diffrn_orient_matrix_UB_12      0.0827287000
_diffrn_orient_matrix_UB_13      0.0191867000
_diffrn_orient_matrix_UB_21      0.0161214000
_diffrn_orient_matrix_UB_22      -0.0342897000
_diffrn_orient_matrix_UB_23      0.0386858000
_diffrn_orient_matrix_UB_31      0.0429663000
_diffrn_orient_matrix_UB_32      0.0353734000
_diffrn_orient_matrix_UB_33      -0.0077037000
_diffrn_radiation_monochromator  mirror
_diffrn_radiation_probe          x-ray
_diffrn_radiation_type           'Mo K\a'
_diffrn_radiation_wavelength     0.71073
_diffrn_source                   'micro-focus sealed X-ray tube'
_diffrn_source_type              'SuperNova (Mo) X-ray Source'
_reflns_Friedel_coverage         0.000
_reflns_Friedel_fraction_full    .
_reflns_Friedel_fraction_max     .
_reflns_number_gt                1902
_reflns_number_total             2191
_reflns_odcompleteness_completeness 99.70
_reflns_odcompleteness_iscentric 1
_reflns_odcompleteness_theta     26.32
_reflns_special_details          
;
 Reflections were merged by SHELXL according to the crystal
 class for the calculation of statistics and refinement.
 
 _reflns_Friedel_fraction is defined as the number of unique
 Friedel pairs measured divided by the number that would be
 possible theoretically, ignoring centric projections and
 systematic absences.
;
_reflns_threshold_expression     'I > 2\s(I)'
_computing_cell_refinement       'CrysAlisPro 1.171.40.53 (Rigaku OD, 2019)'
_computing_data_collection       'CrysAlisPro 1.171.40.53 (Rigaku OD, 2019)'
_computing_data_reduction        'CrysAlisPro 1.171.40.53 (Rigaku OD, 2019)'
_computing_molecular_graphics    'Olex2 1.3 (Dolomanov et al., 2009)'
_computing_publication_material  'Olex2 1.3 (Dolomanov et al., 2009)'
_computing_structure_refinement  'SHELXL 2018/3 (Sheldrick, 2015)'
_computing_structure_solution    'SHELXT 2018/2 (Sheldrick, 2018)'
_refine_diff_density_max         7.095
_refine_diff_density_min         -3.452
_refine_diff_density_rms         0.392
_refine_ls_extinction_coef       .
_refine_ls_extinction_method     none
_refine_ls_goodness_of_fit_ref   1.092
_refine_ls_hydrogen_treatment    mixed
_refine_ls_matrix_type           full
_refine_ls_number_parameters     103
_refine_ls_number_reflns         2191
_refine_ls_number_restraints     7
_refine_ls_R_factor_all          0.0793
_refine_ls_R_factor_gt           0.0693
_refine_ls_restrained_S_all      1.090
_refine_ls_shift/su_max          0.004
_refine_ls_shift/su_mean         0.000
_refine_ls_structure_factor_coef Fsqd
_refine_ls_weighting_details     
'w=1/[\s^2^(Fo^2^)+(0.1006P)^2^+63.5736P] where P=(Fo^2^+2Fc^2^)/3'
_refine_ls_weighting_scheme      calc
_refine_ls_wR_factor_gt          0.1773
_refine_ls_wR_factor_ref         0.1870
_refine_special_details          ?
_olex2_refinement_description    
;
1. Fixed Uiso
 At 1.2 times of:
  All C(H) groups
 At 1.5 times of:
  All N(H,H) groups
2. Restrained distances
 N8-H8A
 0.9 with sigma of 0.0001
 N8-H8B
 0.9 with sigma of 0.0001
 N3-H3B
 0.9 with sigma of 0.0001
 H3A-N3
 0.9 with sigma of 0.0001
 H8A-H8B
 1.5 with sigma of 0.0001
 H8B-O1_$1
 2.2 with sigma of 0.0001
 H3A-H3B
 1.5 with sigma of 0.0001
3. Uiso/Uaniso restraints and constraints
Uanis(N1) = Uanis(C1) = Uanis(C2) = Uanis(C3) = Uanis(N2) = Uanis(C4) =
Uanis(N3)
Uanis(N6) = Uanis(C10) = Uanis(N7) = Uanis(C9) = Uanis(C8) = Uanis(C7) =
Uanis(N8)
4. Others
 Fixed Sof: H8B(0.5) O1(0.2) C11(0.4)
5.a Aromatic/amide H refined with riding coordinates:
 C9(H9), C1(H1), C3(H3), C7(H7), C4(H4), C10(H10)
;
_atom_sites_solution_hydrogens   mixed
_atom_sites_solution_primary     dual
_atom_sites_solution_secondary   ?
loop_
_atom_site_label
_atom_site_type_symbol
_atom_site_fract_x
_atom_site_fract_y
_atom_site_fract_z
_atom_site_U_iso_or_equiv
_atom_site_adp_type
_atom_site_occupancy
_atom_site_site_symmetry_order
_atom_site_calc_flag
_atom_site_refinement_flags_posn
_atom_site_refinement_flags_adp
_atom_site_refinement_flags_occupancy
_atom_site_disorder_assembly
_atom_site_disorder_group
Pt1 Pt 0.75216(4) 0.500000 0.51644(4) 0.0235(3) Uani 1 2 d S T P . .
Fe2 Fe 1.000000 1.000000 0.500000 0.0246(7) Uani 1 4 d S T P . .
Fe1 Fe 0.500000 0.000000 0.500000 0.0262(7) Uani 1 4 d S T P . .
C6 C 0.8468(7) 0.6872(16) 0.5194(8) 0.028(2) Uani 1 1 d . . . . .
C5 C 0.6579(8) 0.3130(17) 0.5099(8) 0.028(2) Uani 1 1 d . . . . .
N5 N 0.9019(7) 0.7962(16) 0.5213(8) 0.039(3) Uani 1 1 d . . . . .
N4 N 0.6023(7) 0.2039(16) 0.5048(9) 0.043(3) Uani 1 1 d . . . . .
N6 N 1.0472(15) 1.000000 0.6323(14) 0.064(2) Uani 1 2 d S T P . .
N1 N 0.4985(15) 0.000000 0.6358(15) 0.071(3) Uani 1 2 d S T P . .
C8 C 1.0254(18) 1.000000 0.7721(17) 0.064(2) Uani 1 2 d S T P . .
C9 C 1.1154(18) 1.000000 0.7891(18) 0.064(2) Uani 1 2 d S T P . .
H9 H 1.137680 1.000000 0.843400 0.076 Uiso 1 2 calc R U P . .
C1 C 0.4281(18) 0.000000 0.6764(18) 0.071(3) Uani 1 2 d S T P . .
H1 H 0.373223 0.000000 0.647688 0.085 Uiso 1 2 calc R U P . .
N3 N 0.35822(18) 0.000000 0.80582(14) 0.071(3) Uani 1 2 d DS T P . .
H3A H 0.3564(3) 0.000000 0.86136(13) 0.107 Uiso 1 2 d DS U P . .
H3B H 0.3036(2) 0.000000 0.7810(2) 0.107 Uiso 1 2 d DS U P . .
N8 N 0.9667(2) 1.000000 0.83575(13) 0.064(2) Uani 1 2 d DS T P . .
H8A H 0.9726(3) 1.000000 0.89128(14) 0.096 Uiso 1 2 d DS U P . .
H8B H 0.91630(16) 1.0548(7) 0.8170(2) 0.096 Uiso 0.5 1 d D U P . .
C2 C 0.4293(18) 0.000000 0.7676(18) 0.071(3) Uani 1 2 d S T P . .
C3 C 0.5111(17) 0.000000 0.8072(19) 0.071(3) Uani 1 2 d S T P . .
H3 H 0.515546 0.000000 0.864673 0.085 Uiso 1 2 calc R U P . .
C7 C 0.9938(19) 1.000000 0.6900(17) 0.064(2) Uani 1 2 d S T P . .
H7 H 0.932574 1.000000 0.678123 0.076 Uiso 1 2 calc R U P . .
C4 C 0.5812(18) 0.000000 0.6811(18) 0.071(3) Uani 1 2 d S T P . .
H4 H 0.633035 0.000000 0.651040 0.085 Uiso 1 2 calc R U P . .
N7 N 1.1679(14) 1.000000 0.7293(14) 0.064(2) Uani 1 2 d S T P . .
C10 C 1.1338(18) 1.000000 0.6528(17) 0.064(2) Uani 1 2 d S T P . .
H10 H 1.173619 1.000000 0.609903 0.076 Uiso 1 2 calc R U P . .
N2 N 0.5900(15) 0.000000 0.7599(15) 0.071(3) Uani 1 2 d S T P . .
O1 O 0.7240(2) 0.500000 0.7192(8) 0.11(2) Uiso 0.4 2 d S . P . .
C11 C 0.728(6) 0.676(14) 0.748(7) 0.15(3) Uiso 0.4 1 d . . P . .

loop_
_atom_site_aniso_label
_atom_site_aniso_U_11
_atom_site_aniso_U_22
_atom_site_aniso_U_33
_atom_site_aniso_U_23
_atom_site_aniso_U_13
_atom_site_aniso_U_12
Pt1 0.0237(4) 0.0095(3) 0.0373(4) 0.000 -0.0003(2) 0.000
Fe2 0.0197(15) 0.0101(14) 0.044(2) 0.000 0.0019(13) 0.000
Fe1 0.0205(16) 0.0104(14) 0.048(2) 0.000 0.0015(13) 0.000
C6 0.022(5) 0.017(5) 0.044(7) -0.002(5) -0.002(5) -0.001(4)
C5 0.026(6) 0.020(5) 0.038(6) -0.003(5) -0.006(4) -0.005(5)
N5 0.024(5) 0.027(6) 0.067(8) 0.003(5) 0.001(5) -0.004(5)
N4 0.028(5) 0.022(6) 0.078(9) -0.001(6) 0.002(5) -0.006(5)
N6 0.062(5) 0.070(7) 0.059(5) 0.000 -0.001(4) 0.000
N1 0.052(5) 0.099(9) 0.062(6) 0.000 -0.004(4) 0.000
C8 0.062(5) 0.070(7) 0.059(5) 0.000 -0.001(4) 0.000
C9 0.062(5) 0.070(7) 0.059(5) 0.000 -0.001(4) 0.000
C1 0.052(5) 0.099(9) 0.062(6) 0.000 -0.004(4) 0.000
N3 0.052(5) 0.099(9) 0.062(6) 0.000 -0.004(4) 0.000
N8 0.062(5) 0.070(7) 0.059(5) 0.000 -0.001(4) 0.000
C2 0.052(5) 0.099(9) 0.062(6) 0.000 -0.004(4) 0.000
C3 0.052(5) 0.099(9) 0.062(6) 0.000 -0.004(4) 0.000
C7 0.062(5) 0.070(7) 0.059(5) 0.000 -0.001(4) 0.000
C4 0.052(5) 0.099(9) 0.062(6) 0.000 -0.004(4) 0.000
N7 0.062(5) 0.070(7) 0.059(5) 0.000 -0.001(4) 0.000
C10 0.062(5) 0.070(7) 0.059(5) 0.000 -0.001(4) 0.000
N2 0.052(5) 0.099(9) 0.062(6) 0.000 -0.004(4) 0.000

_geom_special_details            
;
 All esds (except the esd in the dihedral angle between two l.s. planes)
 are estimated using the full covariance matrix.  The cell esds are taken
 into account individually in the estimation of esds in distances, angles
 and torsion angles; correlations between esds in cell parameters are only
 used when they are defined by crystal symmetry.  An approximate (isotropic)
 treatment of cell esds is used for estimating esds involving l.s. planes.
;
loop_
_geom_bond_atom_site_label_1
_geom_bond_atom_site_label_2
_geom_bond_distance
_geom_bond_site_symmetry_2
_geom_bond_publ_flag
Pt1 C6 1.977(12) 6_565 ?
Pt1 C6 1.977(12) . ?
Pt1 C5 1.973(12) . ?
Pt1 C5 1.973(12) 6_565 ?
Fe2 N5 2.137(11) 5_776 ?
Fe2 N5 2.137(11) 6_575 ?
Fe2 N5 2.137(11) 2_756 ?
Fe2 N5 2.137(11) . ?
Fe2 N6 2.23(2) . ?
Fe2 N6 2.23(2) 5_776 ?
Fe1 N4 2.146(11) 5_656 ?
Fe1 N4 2.146(11) 6 ?
Fe1 N4 2.146(11) 2_656 ?
Fe1 N4 2.146(11) . ?
Fe1 N1 2.20(2) . ?
Fe1 N1 2.20(2) 5_656 ?
C6 N5 1.152(17) . ?
C5 N4 1.158(17) . ?
N6 C7 1.25(3) . ?
N6 C10 1.33(3) . ?
N1 C1 1.26(3) . ?
N1 C4 1.42(3) . ?
C8 C9 1.37(4) . ?
C8 N8 1.38(3) . ?
C8 C7 1.40(4) . ?
C9 H9 0.9300 . ?
C9 N7 1.27(4) . ?
C1 H1 0.9300 . ?
C1 C2 1.47(4) . ?
N3 H3A 0.90000(16) . ?
N3 H3B 0.90000(14) . ?
N3 C2 1.25(3) . ?
N8 H8A 0.90000(16) . ?
N8 H8B 0.90000(14) . ?
N8 H8B 0.90003(15) 6_575 ?
C2 C3 1.36(4) . ?
C3 H3 0.9300 . ?
C3 N2 1.43(4) . ?
C7 H7 0.9300 . ?
C4 H4 0.9300 . ?
C4 N2 1.28(4) . ?
N7 C10 1.32(3) . ?
C10 H10 0.9300 . ?
O1 C11 1.38(10) . ?
O1 C11 1.38(10) 6_565 ?
C11 C11 1.28(18) 7_666 ?

loop_
_geom_angle_atom_site_label_1
_geom_angle_atom_site_label_2
_geom_angle_atom_site_label_3
_geom_angle
_geom_angle_site_symmetry_1
_geom_angle_site_symmetry_3
_geom_angle_publ_flag
C6 Pt1 C6 88.5(7) 6_565 . ?
C5 Pt1 C6 178.4(5) 6_565 6_565 ?
C5 Pt1 C6 91.5(5) 6_565 . ?
C5 Pt1 C6 91.5(5) . 6_565 ?
C5 Pt1 C6 178.4(5) . . ?
C5 Pt1 C5 88.5(7) . 6_565 ?
N5 Fe2 N5 180.0 . 5_776 ?
N5 Fe2 N5 90.7(6) . 2_756 ?
N5 Fe2 N5 180.0(7) 6_575 2_756 ?
N5 Fe2 N5 90.7(6) 5_776 6_575 ?
N5 Fe2 N5 89.3(6) 5_776 2_756 ?
N5 Fe2 N5 89.3(6) . 6_575 ?
N5 Fe2 N6 92.5(5) . . ?
N5 Fe2 N6 92.5(5) 5_776 5_776 ?
N5 Fe2 N6 87.5(5) 2_756 . ?
N5 Fe2 N6 87.5(5) . 5_776 ?
N5 Fe2 N6 92.5(5) 6_575 . ?
N5 Fe2 N6 87.5(5) 6_575 5_776 ?
N5 Fe2 N6 92.5(5) 2_756 5_776 ?
N5 Fe2 N6 87.5(5) 5_776 . ?
N6 Fe2 N6 180.0 . 5_776 ?
N4 Fe1 N4 180.0 5_656 . ?
N4 Fe1 N4 88.8(6) 5_656 2_656 ?
N4 Fe1 N4 88.8(6) 6 . ?
N4 Fe1 N4 180.0 6 2_656 ?
N4 Fe1 N4 91.2(6) 5_656 6 ?
N4 Fe1 N4 91.2(6) 2_656 . ?
N4 Fe1 N1 90.3(6) 2_656 . ?
N4 Fe1 N1 89.7(6) . . ?
N4 Fe1 N1 89.7(6) 2_656 5_656 ?
N4 Fe1 N1 90.3(6) 6 5_656 ?
N4 Fe1 N1 89.7(6) 5_656 5_656 ?
N4 Fe1 N1 90.3(6) . 5_656 ?
N4 Fe1 N1 90.3(6) 5_656 . ?
N4 Fe1 N1 89.7(6) 6 . ?
N1 Fe1 N1 180.0 . 5_656 ?
N5 C6 Pt1 179.9(15) . . ?
N4 C5 Pt1 178.9(13) . . ?
C6 N5 Fe2 169.2(12) . . ?
C5 N4 Fe1 177.9(13) . . ?
C7 N6 Fe2 121.8(19) . . ?
C7 N6 C10 117(3) . . ?
C10 N6 Fe2 121.0(18) . . ?
C1 N1 Fe1 123.9(19) . . ?
C1 N1 C4 118(3) . . ?
C4 N1 Fe1 118.6(18) . . ?
C9 C8 N8 120(2) . . ?
C9 C8 C7 119(3) . . ?
N8 C8 C7 120(2) . . ?
C8 C9 H9 120.7 . . ?
N7 C9 C8 119(3) . . ?
N7 C9 H9 120.7 . . ?
N1 C1 H1 118.7 . . ?
N1 C1 C2 123(3) . . ?
C2 C1 H1 118.7 . . ?
H3A N3 H3B 112.89(2) . . ?
C2 N3 H3A 123.3(13) . . ?
C2 N3 H3B 123.8(13) . . ?
C8 N8 H8A 134.7(12) . . ?
C8 N8 H8B 107.4(11) . 6_575 ?
C8 N8 H8B 107.4(10) . . ?
H8A N8 H8B 112.89(2) . 6_575 ?
H8A N8 H8B 112.89(2) . . ?
H8B N8 H8B 53.3(8) . 6_575 ?
N3 C2 C1 121(2) . . ?
N3 C2 C3 122(3) . . ?
C3 C2 C1 117(3) . . ?
C2 C3 H3 120.2 . . ?
C2 C3 N2 120(3) . . ?
N2 C3 H3 120.2 . . ?
N6 C7 C8 120(3) . . ?
N6 C7 H7 119.8 . . ?
C8 C7 H7 119.8 . . ?
N1 C4 H4 117.4 . . ?
N2 C4 N1 125(3) . . ?
N2 C4 H4 117.4 . . ?
C9 N7 C10 119(2) . . ?
N6 C10 H10 117.4 . . ?
N7 C10 N6 125(3) . . ?
N7 C10 H10 117.4 . . ?
C4 N2 C3 118(2) . . ?
C11 O1 C11 140(9) 6_565 . ?
C11 C11 O1 147(10) 7_666 . ?

loop_
_geom_torsion_atom_site_label_1
_geom_torsion_atom_site_label_2
_geom_torsion_atom_site_label_3
_geom_torsion_atom_site_label_4
_geom_torsion
_geom_torsion_site_symmetry_1
_geom_torsion_site_symmetry_2
_geom_torsion_site_symmetry_3
_geom_torsion_site_symmetry_4
_geom_torsion_publ_flag
Fe2 N6 C7 C8 180.000(6) . . . . ?
Fe2 N6 C10 N7 180.000(5) . . . . ?
Fe1 N1 C1 C2 180.000(5) . . . . ?
Fe1 N1 C4 N2 180.000(5) . . . . ?
N1 C1 C2 N3 180.000(5) . . . . ?
N1 C1 C2 C3 0.000(9) . . . . ?
N1 C4 N2 C3 0.000(8) . . . . ?
C8 C9 N7 C10 0.000(8) . . . . ?
C9 C8 C7 N6 0.000(8) . . . . ?
C9 N7 C10 N6 0.000(8) . . . . ?
C1 N1 C4 N2 0.000(8) . . . . ?
C1 C2 C3 N2 0.000(8) . . . . ?
N3 C2 C3 N2 180.000(7) . . . . ?
N8 C8 C9 N7 180.000(7) . . . . ?
N8 C8 C7 N6 180.000(7) . . . . ?
C2 C3 N2 C4 0.000(9) . . . . ?
C7 N6 C10 N7 0.000(7) . . . . ?
C7 C8 C9 N7 0.000(9) . . . . ?
C4 N1 C1 C2 0.000(8) . . . . ?
C10 N6 C7 C8 0.000(8) . . . . ?
C11 O1 C11 C11 111(24) 6_565 . . 7_666 ?

_shelx_res_file                  
;
TITL rt457_fenh2pymptetoh_260ka_2_a.res in I2/m
    rt457_fenh2pymptetoh_260ka_2.res
    created by SHELXL-2018/3 at 13:29:36 on 09-Sep-2020
REM Old TITL RT457_FeNH2PymPtEtOH_260Ka_2 in I2/m
REM SHELXT solution in I2/m: R1 0.143, Rweak 0.009, Alpha 0.016
REM <I/s> 0.000 for 0 systematic absences, Orientation as input
REM Formula found by SHELXT: C9 N8 Fe Pt
CELL 0.71073 14.9798 7.3662 16.1815 90 91.922 90
ZERR 4 0.0016 0.0006 0.0021 0 0.009 0
LATT 2
SYMM -X,+Y,-Z
SFAC C H Fe N O Pt
UNIT 51.2 40 4 40 1.6 4
EQIV $1 1.5-X,1.5-Y,1.5-Z
DFIX 0.9 0.0001 N8 H8a
EADP N1 C1 C2 C3 N2 C4 N3
DANG 1.5 0.0001 H8a H8b
DFIX 0.9 0.0001 N8 H8b
EADP N6 C10 N7 C9 C8 C7 N8
DANG 2.2 0.0001 H8b O1_$1
DANG 1.5 0.0001 H3a H3b
DFIX 0.9 0.0001 N3 H3b
DFIX 0.9 0.0001 H3a N3

L.S. 50
PLAN  3
SIZE 0.15 0.15 0.02
CONF
list 4
MORE -1
BOND $H
fmap 2 53
acta
REM <olex2.extras>
REM <HklSrc "%.\\RT457_FeNH2PymPtEtOH_260Ka_2.hkl">
REM </olex2.extras>

WGHT    0.100600   63.573597
FVAR       0.17429
PT1   6    0.752164    0.500000    0.516439    10.50000    0.02370    0.00949 =
         0.03732    0.00000   -0.00030    0.00000
FE2   3    1.000000    1.000000    0.500000    10.25000    0.01966    0.01010 =
         0.04403    0.00000    0.00194    0.00000
FE1   3    0.500000    0.000000    0.500000    10.25000    0.02052    0.01036 =
         0.04760    0.00000    0.00148    0.00000
C6    1    0.846753    0.687198    0.519447    11.00000    0.02157    0.01749 =
         0.04419   -0.00227   -0.00161   -0.00141
C5    1    0.657872    0.313029    0.509946    11.00000    0.02576    0.01968 =
         0.03825   -0.00255   -0.00649   -0.00526
N5    4    0.901936    0.796158    0.521259    11.00000    0.02396    0.02705 =
         0.06663    0.00315    0.00107   -0.00442
N4    4    0.602349    0.203889    0.504790    11.00000    0.02762    0.02247 =
         0.07769   -0.00071    0.00204   -0.00551
N6    4    1.047155    1.000000    0.632262    10.50000    0.06243    0.06966 =
         0.05887    0.00000   -0.00077    0.00000
N1    4    0.498455    0.000000    0.635782    10.50000    0.05177    0.09896 =
         0.06231    0.00000   -0.00411    0.00000
C8    1    1.025449    1.000000    0.772130    10.50000    0.06243    0.06966 =
         0.05887    0.00000   -0.00077    0.00000
C9    1    1.115402    1.000000    0.789058    10.50000    0.06243    0.06966 =
         0.05887    0.00000   -0.00077    0.00000
AFIX  43
H9    2    1.137680    1.000000    0.843400    10.50000   -1.20000
AFIX   0
C1    1    0.428072    0.000000    0.676370    10.50000    0.05177    0.09896 =
         0.06231    0.00000   -0.00411    0.00000
AFIX  43
H1    2    0.373223    0.000000    0.647688    10.50000   -1.20000
AFIX   0
N3    4    0.358219    0.000000    0.805818    10.50000    0.05177    0.09896 =
         0.06231    0.00000   -0.00411    0.00000
H3A   2    0.356424    0.000000    0.861356    10.50000   -1.50000
H3B   2    0.303559    0.000000    0.780971    10.50000   -1.50000
N8    4    0.966724    1.000000    0.835746    10.50000    0.06243    0.06966 =
         0.05887    0.00000   -0.00077    0.00000
H8A   2    0.972584    1.000000    0.891282    10.50000   -1.50000
H8B   2    0.916302    1.054809    0.817017    10.50000   -1.50000
C2    1    0.429290    0.000000    0.767550    10.50000    0.05177    0.09896 =
         0.06231    0.00000   -0.00411    0.00000
C3    1    0.511116    0.000000    0.807209    10.50000    0.05177    0.09896 =
         0.06231    0.00000   -0.00411    0.00000
AFIX  43
H3    2    0.515546    0.000000    0.864673    10.50000   -1.20000
AFIX   0
C7    1    0.993757    1.000000    0.689960    10.50000    0.06243    0.06966 =
         0.05887    0.00000   -0.00077    0.00000
AFIX  43
H7    2    0.932574    1.000000    0.678123    10.50000   -1.20000
AFIX   0
C4    1    0.581173    0.000000    0.681065    10.50000    0.05177    0.09896 =
         0.06231    0.00000   -0.00411    0.00000
AFIX  43
H4    2    0.633035    0.000000    0.651040    10.50000   -1.20000
AFIX   0
N7    4    1.167886    1.000000    0.729264    10.50000    0.06243    0.06966 =
         0.05887    0.00000   -0.00077    0.00000
C10   1    1.133765    1.000000    0.652751    10.50000    0.06243    0.06966 =
         0.05887    0.00000   -0.00077    0.00000
AFIX  43
H10   2    1.173619    1.000000    0.609903    10.50000   -1.20000
AFIX   0
N2    4    0.590033    0.000000    0.759858    10.50000    0.05177    0.09896 =
         0.06231    0.00000   -0.00411    0.00000

O1    5    0.723976    0.500000    0.719234    10.20000    0.10887
C11   1    0.728220    0.675620    0.748011    10.40000    0.14991
HKLF 4


REM  rt457_fenh2pymptetoh_260ka_2_a.res in I2/m
REM wR2 = 0.1870, GooF = S = 1.092, Restrained GooF = 1.090 for all data
REM R1 = 0.0693 for 1902 Fo > 4sig(Fo) and 0.0793 for all 2191 data
REM 103 parameters refined using 7 restraints

END

WGHT      0.1006     63.5761

REM Highest difference peak  7.095,  deepest hole -3.452,  1-sigma level  0.392
Q1    1   0.6895  0.5000  0.5118  10.50000  0.05    7.09
Q2    1   0.7504  0.5000  0.4605  10.50000  0.05    6.54
Q3    1   0.8201  0.5000  0.5194  10.50000  0.05    5.13
;
_shelx_res_checksum              30658
_olex2_submission_special_instructions 'No special instructions were received'
_oxdiff_exptl_absorpt_empirical_details 
;
Empirical correction (ABSPACK) includes:
- Absorption correction using spherical harmonics
- Frame scaling
;
_oxdiff_exptl_absorpt_empirical_full_max 1.710
_oxdiff_exptl_absorpt_empirical_full_min 0.583
####################################################################### 
# 
# This file contains crystal structure data downloaded from the 
# Cambridge Structural Database (CSD) hosted by the Cambridge 
# Crystallographic Data Centre (CCDC).
# 
# Full information about CCDC data access policies and citation 
# guidelines are available at http://www.ccdc.cam.ac.uk/access/V1 
# 
# Audit and citation data items may have been added by the CCDC. 
# Please retain this information to preserve the provenance of 
# this file and to allow appropriate attribution of the data. 
# 
#######################################################################

data_rt174_nh2pymptmeoh_260k_2
_database_code_depnum_ccdc_archive 'CCDC 2018389'
loop_
_audit_author_name
_audit_author_address
'Carlos Bartual-Murgui'
;Universitat de Valencia
Spain
;
_audit_update_record             
;
2020-09-17 deposited with the CCDC.	2020-09-22 downloaded from the CCDC.
;
# start Validation Reply Form
_vrf_PLAT971_rt174_nh2pymptmeoh_260k_2 
;
PROBLEM: Check Calcd Resid. Dens.  0.72A   From Pt2             3.73 eA-3
RESPONSE: The residual electronic density may be due to the strong absorption of the Pt metal and the deterioration of the crystal during the SCO/dehydration/readsorption processes.
;
_vrf_PLAT972_rt174_nh2pymptmeoh_260k_2 
;
PROBLEM: Check Calcd Resid. Dens.  0.17A   From N11            -4.30 eA-3
RESPONSE: The residual electronic density may be due to the deterioration of the crystal during the SCO/dehydration/readsorption processes.
;
_vrf_PLAT972_rt174_nh2pymptmeoh_260k_2_2 
;
PROBLEM: Check Calcd Resid. Dens.  0.11A   From N3             -4.13 eA-3
RESPONSE: The residual electronic density may be due to the deterioration of the crystal during the SCO/dehydration/readsorption processes.
;
_vrf_PLAT972_rt174_nh2pymptmeoh_260k_2_3 
;
PROBLEM: Check Calcd Resid. Dens.  0.08A   From N2             -3.58 eA-3
RESPONSE: The residual electronic density may be due to the deterioration of the crystal during the SCO/dehydration/readsorption processes.
;
_vrf_PLAT973_rt174_nh2pymptmeoh_260k_2 
;
PROBLEM: Check Calcd Positive Resid. Density on       Fe1       4.86 eA-3
RESPONSE: The residual electronic density may be due to the strong absorption of the Fe metal and the deterioration of the crystal during the SCO/dehydration/readsorption processes.
;
# Added during the CSD deposition process: Thursday 17 September 2020 12:29 PM
# end Validation Reply Form

_audit_creation_date             2020-09-09
_audit_creation_method           
;
Olex2 1.3
(compiled 2020.07.31 svn.rc2a77460 for OlexSys, GUI svn.r6145)
;
_shelx_SHELXL_version_number     2018/3
_chemical_name_common            ?
_chemical_name_systematic        ?
_chemical_formula_moiety         'C12 H10 Fe N10 Pt, 0.25(C H3 O), 0.25(C H4 O)'
_chemical_formula_sum            'C12.50 H11.75 Fe N10 O0.50 Pt'
_chemical_formula_weight         561.01
_chemical_melting_point          ?
loop_
_atom_type_symbol
_atom_type_description
_atom_type_scat_dispersion_real
_atom_type_scat_dispersion_imag
_atom_type_scat_source
C C 0.0033 0.0016 'International Tables Vol C Tables 4.2.6.8 and 6.1.1.4'
H H 0.0000 0.0000 'International Tables Vol C Tables 4.2.6.8 and 6.1.1.4'
Fe Fe 0.3463 0.8444 'International Tables Vol C Tables 4.2.6.8 and 6.1.1.4'
N N 0.0061 0.0033 'International Tables Vol C Tables 4.2.6.8 and 6.1.1.4'
O O 0.0106 0.0060 'International Tables Vol C Tables 4.2.6.8 and 6.1.1.4'
Pt Pt -1.7033 8.3905 'International Tables Vol C Tables 4.2.6.8 and 6.1.1.4'

_shelx_space_group_comment       
;
The symmetry employed for this shelxl refinement is uniquely defined
by the following loop, which should always be used as a source of
symmetry information in preference to the above space-group names.
They are only intended as comments.
;
_space_group_crystal_system      orthorhombic
_space_group_IT_number           57
_space_group_name_H-M_alt        'P b c m'
_space_group_name_Hall           '-P 2c 2b'
loop_
_space_group_symop_operation_xyz
'x, y, z'
'-x, -y, z+1/2'
'-x, y+1/2, -z+1/2'
'x, -y+1/2, -z'
'-x, -y, -z'
'x, y, -z-1/2'
'x, -y-1/2, z-1/2'
'-x, y-1/2, z'

_cell_length_a                   14.9943(8)
_cell_length_b                   32.6263(19)
_cell_length_c                   7.3615(3)
_cell_angle_alpha                90
_cell_angle_beta                 90
_cell_angle_gamma                90
_cell_volume                     3601.3(3)
_cell_formula_units_Z            8
_cell_measurement_reflns_used    3011
_cell_measurement_temperature    260.00(10)
_cell_measurement_theta_max      27.5970
_cell_measurement_theta_min      3.9060
_shelx_estimated_absorpt_T_max   0.847
_shelx_estimated_absorpt_T_min   0.481
_exptl_absorpt_coefficient_mu    8.587
_exptl_absorpt_correction_T_max  1.00000
_exptl_absorpt_correction_T_min  0.27350
_exptl_absorpt_correction_type   multi-scan
_exptl_absorpt_process_details   
;
CrysAlisPro 1.171.40.53 (Rigaku Oxford Diffraction, 2019)
Empirical absorption correction using spherical harmonics,
 implemented in SCALE3 ABSPACK scaling algorithm.
;
_exptl_absorpt_special_details   ?
_exptl_crystal_colour            yellow
_exptl_crystal_colour_primary    yellow
_exptl_crystal_density_diffrn    2.069
_exptl_crystal_density_meas      ?
_exptl_crystal_density_method    ?
_exptl_crystal_description       plate
_exptl_crystal_F_000             2118
_exptl_crystal_size_max          0.1
_exptl_crystal_size_mid          0.1
_exptl_crystal_size_min          0.02
_exptl_transmission_factor_max   ?
_exptl_transmission_factor_min   ?
_diffrn_reflns_av_R_equivalents  0.0573
_diffrn_reflns_av_unetI/netI     0.0555
_diffrn_reflns_Laue_measured_fraction_full 0.996
_diffrn_reflns_Laue_measured_fraction_max 0.887
_diffrn_reflns_limit_h_max       19
_diffrn_reflns_limit_h_min       -18
_diffrn_reflns_limit_k_max       38
_diffrn_reflns_limit_k_min       -42
_diffrn_reflns_limit_l_max       9
_diffrn_reflns_limit_l_min       -9
_diffrn_reflns_number            19370
_diffrn_reflns_point_group_measured_fraction_full 0.996
_diffrn_reflns_point_group_measured_fraction_max 0.887
_diffrn_reflns_theta_full        25.242
_diffrn_reflns_theta_max         28.092
_diffrn_reflns_theta_min         3.326
_diffrn_ambient_environment      N~2~
_diffrn_ambient_temperature      260.00(10)
_diffrn_detector                 'CCD plate'
_diffrn_detector_area_resol_mean 16.0267
_diffrn_detector_type            Sapphire3
_diffrn_measured_fraction_theta_full 0.996
_diffrn_measured_fraction_theta_max 0.887
_diffrn_measurement_details      
;
List of Runs (angles in degrees, time in seconds):

  # Type    Start    End  Width  t~exp~   \w     \q     \k     \f   Frames
#--------------------------------------------------------------------------
  1  \w    -59.00  58.00   1.00    5.00    --  -14.97  19.00 -60.00  117
  2  \w    -14.00  42.00   1.00    5.00    --   15.83  77.00 150.00   56
  3  \w     -6.00  19.00   1.00    5.00    --   15.83  57.00 -90.00   25
  4  \w    -42.00  46.00   1.00    5.00    --   15.83 -77.00 120.00   88
;
_diffrn_measurement_device       'four-circle diffractometer'
_diffrn_measurement_device_type  
'SuperNova, Single source at offset/far, Sapphire3'
_diffrn_measurement_method       '\w scans'
_diffrn_orient_matrix_type       
'CrysAlisPro convention (1999,Acta A55,543-557)'
_diffrn_orient_matrix_UB_11      0.0400310677
_diffrn_orient_matrix_UB_12      0.0113676126
_diffrn_orient_matrix_UB_13      0.0190743162
_diffrn_orient_matrix_UB_21      -0.0875870030
_diffrn_orient_matrix_UB_22      0.0049998293
_diffrn_orient_matrix_UB_23      0.0088222772
_diffrn_orient_matrix_UB_31      0.0004575283
_diffrn_orient_matrix_UB_32      -0.0455539532
_diffrn_orient_matrix_UB_33      0.0057650418
_diffrn_radiation_monochromator  mirror
_diffrn_radiation_probe          x-ray
_diffrn_radiation_type           'Mo K\a'
_diffrn_radiation_wavelength     0.71073
_diffrn_source                   'micro-focus sealed X-ray tube'
_diffrn_source_type              'SuperNova (Mo) X-ray Source'
_reflns_Friedel_coverage         0.000
_reflns_Friedel_fraction_full    .
_reflns_Friedel_fraction_max     .
_reflns_number_gt                2751
_reflns_number_total             4199
_reflns_odcompleteness_completeness 99.48
_reflns_odcompleteness_iscentric 1
_reflns_odcompleteness_theta     24.97
_reflns_special_details          
;
 Reflections were merged by SHELXL according to the crystal
 class for the calculation of statistics and refinement.
 
 _reflns_Friedel_fraction is defined as the number of unique
 Friedel pairs measured divided by the number that would be
 possible theoretically, ignoring centric projections and
 systematic absences.
;
_reflns_threshold_expression     'I > 2\s(I)'
_computing_cell_refinement       'CrysAlisPro 1.171.40.53 (Rigaku OD, 2019)'
_computing_data_collection       'CrysAlisPro 1.171.40.53 (Rigaku OD, 2019)'
_computing_data_reduction        'CrysAlisPro 1.171.40.53 (Rigaku OD, 2019)'
_computing_molecular_graphics    'Olex2 1.3 (Dolomanov et al., 2009)'
_computing_publication_material  'Olex2 1.3 (Dolomanov et al., 2009)'
_computing_structure_refinement  'SHELXL 2018/3 (Sheldrick, 2015)'
_computing_structure_solution    'SHELXT 2018/2 (Sheldrick, 2018)'
_refine_diff_density_max         5.181
_refine_diff_density_min         -4.383
_refine_diff_density_rms         0.335
_refine_ls_extinction_coef       .
_refine_ls_extinction_method     none
_refine_ls_goodness_of_fit_ref   1.058
_refine_ls_hydrogen_treatment    mixed
_refine_ls_matrix_type           full
_refine_ls_number_parameters     133
_refine_ls_number_reflns         4199
_refine_ls_number_restraints     15
_refine_ls_R_factor_all          0.1250
_refine_ls_R_factor_gt           0.0869
_refine_ls_restrained_S_all      1.056
_refine_ls_shift/su_max          0.009
_refine_ls_shift/su_mean         0.000
_refine_ls_structure_factor_coef Fsqd
_refine_ls_weighting_details     
'w=1/[\s^2^(Fo^2^)+(0.0333P)^2^+253.2535P] where P=(Fo^2^+2Fc^2^)/3'
_refine_ls_weighting_scheme      calc
_refine_ls_wR_factor_gt          0.1624
_refine_ls_wR_factor_ref         0.1846
_refine_special_details          ?
_olex2_refinement_description    
;
1. Fixed Uiso
 At 1.2 times of:
  All C(H) groups
 At 1.5 times of:
  All C(H,H,H) groups, All N(H,H) groups, All O(H) groups
2. Restrained distances
 H8B-N8
 0.9 with sigma of 0.0001
 O2-C22
 1.4 with sigma of 0.02
 H8A-N8
 0.9 with sigma of 0.0001
 H14A-N14
 0.9 with sigma of 0.0001
 N14-H14B
 0.9 with sigma of 0.0001
 N11-H11B
 0.9 with sigma of 0.0001
 H11A-N11
 0.9 with sigma of 0.0001
 H8B-H8A
 1.5 with sigma of 0.0001
 H14A-H14B
 1.5 with sigma of 0.0001
 H14B-O2_$1
 2.2 with sigma of 0.0001
 H3B-N3
 0.9 with sigma of 0.0001
 H3A-H3B
 1.5 with sigma of 0.0001
 N3_$2-H3A_$2
 0.9 with sigma of 0.0001
 H11A-H11B
 1.5 with sigma of 0.0001
 H8B_$2-O1_$3
 2 with sigma of 0.0001
3. Uiso/Uaniso restraints and constraints
Uanis(N8) = Uanis(C8) = Uanis(C7) = Uanis(N6) = Uanis(C10) = Uanis(N7) =
Uanis(C9) = Uanis(N12) = Uanis(C15) = Uanis(C17) = Uanis(N13) = Uanis(C18) =
Uanis(C16) = Uanis(N14)
Uanis(N3) = Uanis(C2) = Uanis(C1) = Uanis(N1) = Uanis(C3) = Uanis(N2) =
Uanis(C4) = Uanis(Fe1) = Uanis(N9) = Uanis(C14) = Uanis(N10) = Uanis(C13) =
Uanis(C12) = Uanis(C11) = Uanis(N11)
Uanis(N16) = Uanis(C20) = Uanis(Pt2) = Uanis(C19) = Uanis(N15) = Uanis(N4) =
Uanis(C5) = Uanis(Pt1) = Uanis(C6) = Uanis(N5)
4. Others
 Fixed Sof: H8A(0.5) H14A(0.5) H14B(0.5) O2(0.25) O1(0.25) H1A(0.25) C21(0.25)
 H21A(0.25) H21B(0.25) H21C(0.25) C22(0.25) H22A(0.25) H22B(0.25) H22C(0.25)
 Fixed X: O2(0.99566) O1(0.489029) C21(0.489469)
 Fixed Y: O2(0.736329) O1(0.51052) C21(0.51225)
 Fixed Z: O2(1.25) O1(1.25) C21(1.069429)
5.a Aromatic/amide H refined with riding coordinates:
 C1(H1), C3(H3), C4(H4), C7(H7), C9(H9), C10(H10), C11(H11), C13(H13),
 C14(H14), C15(H15), C17(H17), C18(H18)
5.b Tetrahedral OH refined with riding coordinates:
 O1(H1A)
5.c Idealised Me refined as rotating group:
 C21(H21A,H21B,H21C), C22(H22A,H22B,H22C)
;
_atom_sites_solution_hydrogens   mixed
_atom_sites_solution_primary     dual
_atom_sites_solution_secondary   ?
loop_
_atom_site_label
_atom_site_type_symbol
_atom_site_fract_x
_atom_site_fract_y
_atom_site_fract_z
_atom_site_U_iso_or_equiv
_atom_site_adp_type
_atom_site_occupancy
_atom_site_site_symmetry_order
_atom_site_calc_flag
_atom_site_refinement_flags_posn
_atom_site_refinement_flags_adp
_atom_site_refinement_flags_occupancy
_atom_site_disorder_assembly
_atom_site_disorder_group
Pt1 Pt 0.50820(5) 0.61784(3) 1.250000 0.01524(19) Uani 1 2 d S T P . .
Pt2 Pt 1.00612(5) 0.63305(3) 0.250000 0.01524(19) Uani 1 2 d S T P . .
Fe1 Fe 0.2568(2) 0.62705(10) 1.750000 0.0209(6) Uani 1 2 d S T P . .
Fe2 Fe 0.75746(18) 0.62415(10) 0.750000 0.0156(6) Uani 1 2 d S T P . .
N1 N 0.2509(11) 0.5576(6) 1.750000 0.0209(6) Uani 1 2 d S T P . .
N2 N 0.3296(11) 0.4944(6) 1.750000 0.0209(6) Uani 1 2 d S T P . .
N3 N 0.09421(18) 0.47169(7) 1.750000 0.0209(6) Uani 1 2 d DS T P . .
H3A H 0.0421(2) 0.48537(9) 1.750000 0.031 Uiso 1 2 d DS U P . .
H3B H 0.0870(4) 0.44430(6) 1.750000 0.031 Uiso 1 2 d DS U P . .
N4 N 0.3597(7) 0.6249(4) 1.5467(16) 0.01524(19) Uani 1 1 d . . . . .
N5 N 0.6580(7) 0.6136(4) 0.9551(16) 0.01524(19) Uani 1 1 d . . . . .
N6 N 0.7951(16) 0.5592(8) 0.750000 0.0505(18) Uani 1 2 d S T P . .
N7 N 0.9125(16) 0.5086(8) 0.750000 0.0505(18) Uani 1 2 d S T P . .
N8 N 0.69281(6) 0.45920(8) 0.750000 0.0505(18) Uani 1 2 d DS T P . .
H8A H 0.6977(3) 0.43412(8) 0.7999(9) 0.076 Uiso 0.5 1 d D U P . .
H8B H 0.63645(8) 0.46869(10) 0.750000 0.076 Uiso 1 2 d DS U P . .
N9 N 0.2635(11) 0.6952(6) 1.750000 0.0209(6) Uani 1 2 d S T P . .
N10 N 0.1819(11) 0.7555(6) 1.750000 0.0209(6) Uani 1 2 d S T P . .
N11 N 0.4159(2) 0.77706(7) 1.750000 0.0209(6) Uani 1 2 d DS T P . .
H11A H 0.4331(4) 0.80349(6) 1.750000 0.031 Uiso 1 2 d DS U P . .
H11B H 0.4622(2) 0.75949(8) 1.750000 0.031 Uiso 1 2 d DS U P . .
N12 N 0.7147(16) 0.6897(8) 0.750000 0.0505(18) Uani 1 2 d S T P . .
N13 N 0.5982(15) 0.7381(7) 0.750000 0.0505(18) Uani 1 2 d S T P . .
N14 N 0.8069(2) 0.79214(13) 0.750000 0.0505(18) Uani 1 2 d DS T P . .
H14A H 0.77509(16) 0.81029(11) 0.8154(7) 0.076 Uiso 0.5 1 d D U P . .
H14B H 0.85936(10) 0.78570(13) 0.8021(6) 0.076 Uiso 0.5 1 d D U P . .
N15 N 0.8563(7) 0.6342(4) 0.5455(16) 0.01524(19) Uani 1 1 d . . . . .
N16 N 1.1571(7) 0.6292(4) -0.0455(16) 0.01524(19) Uani 1 1 d . . . . .
C1 C 0.1720(13) 0.5367(7) 1.750000 0.0209(6) Uani 1 2 d S T P . .
H1 H 0.118764 0.551379 1.750000 0.025 Uiso 1 2 calc R U P . .
C2 C 0.1692(13) 0.4940(7) 1.750000 0.0209(6) Uani 1 2 d S T P . .
C3 C 0.2551(13) 0.4743(7) 1.750000 0.0209(6) Uani 1 2 d S T P . .
H3 H 0.257235 0.445788 1.750000 0.025 Uiso 1 2 calc R U P . .
C4 C 0.3246(13) 0.5354(7) 1.750000 0.0209(6) Uani 1 2 d S T P . .
H4 H 0.378338 0.549593 1.750000 0.025 Uiso 1 2 calc R U P . .
C5 C 0.4156(8) 0.6218(4) 1.4369(19) 0.01524(19) Uani 1 1 d . . . . .
C6 C 0.6034(8) 0.6146(4) 1.0617(19) 0.01524(19) Uani 1 1 d . . . . .
C7 C 0.735(2) 0.5294(9) 0.750000 0.0505(18) Uani 1 2 d S T P . .
H7 H 0.674419 0.536310 0.750000 0.061 Uiso 1 2 calc R U P . .
C8 C 0.7588(19) 0.4877(9) 0.750000 0.0505(18) Uani 1 2 d S T P . .
C9 C 0.8469(19) 0.4812(10) 0.750000 0.0505(18) Uani 1 2 d S T P . .
H9 H 0.864559 0.453906 0.750000 0.061 Uiso 1 2 calc R U P . .
C10 C 0.8789(19) 0.5479(9) 0.750000 0.0505(18) Uani 1 2 d S T P . .
H10 H 0.920757 0.568899 0.750000 0.061 Uiso 1 2 calc R U P . .
C11 C 0.3362(13) 0.7149(7) 1.750000 0.0209(6) Uani 1 2 d S T P . .
H11 H 0.389484 0.700310 1.750000 0.025 Uiso 1 2 calc R U P . .
C12 C 0.3400(13) 0.7596(7) 1.750000 0.0209(6) Uani 1 2 d S T P . .
C13 C 0.2592(13) 0.7754(7) 1.750000 0.0209(6) Uani 1 2 d S T P . .
H13 H 0.255844 0.803863 1.750000 0.025 Uiso 1 2 calc R U P . .
C14 C 0.1870(13) 0.7142(7) 1.750000 0.0209(6) Uani 1 2 d S T P . .
H14 H 0.134712 0.698870 1.750000 0.025 Uiso 1 2 calc R U P . .
C15 C 0.772(2) 0.7207(9) 0.750000 0.0505(18) Uani 1 2 d S T P . .
H15 H 0.832925 0.714865 0.750000 0.061 Uiso 1 2 calc R U P . .
C16 C 0.7460(19) 0.7609(9) 0.750000 0.0505(18) Uani 1 2 d S T P . .
C17 C 0.6572(19) 0.7688(10) 0.750000 0.0505(18) Uani 1 2 d S T P . .
H17 H 0.637186 0.795766 0.750000 0.061 Uiso 1 2 calc R U P . .
C18 C 0.628(2) 0.6994(9) 0.750000 0.0505(18) Uani 1 2 d S T P . .
H18 H 0.585886 0.678279 0.750000 0.061 Uiso 1 2 calc R U P . .
C19 C 0.9133(8) 0.6341(4) 0.4383(19) 0.01524(19) Uani 1 1 d . . . . .
C20 C 1.1006(8) 0.6302(4) 0.0569(19) 0.01524(19) Uani 1 1 d . . . . .
O2 O 0.995660 0.736329 1.250000 0.11(2) Uiso 0.25 1 d DS . P A -1
O1 O 0.489029 0.510520 1.250000 0.092(19) Uiso 0.25 1 d S . P B -1
H1A H 0.488720 0.533839 1.291549 0.138 Uiso 0.25 1 calc R U P B -1
C21 C 0.489469 0.512250 1.069429 0.014(11) Uiso 0.25 1 d . . P B -1
H21A H 0.533218 0.531809 1.030043 0.021 Uiso 0.25 1 calc R U P B -1
H21B H 0.431640 0.520453 1.026880 0.021 Uiso 0.25 1 calc R U P B -1
H21C H 0.503864 0.485736 1.021076 0.021 Uiso 0.25 1 calc R U P B -1
C22 C 0.987(4) 0.747(3) 1.066(4) 0.038(17) Uiso 0.25 1 d D . P A -1
H22A H 0.962871 0.724272 0.999745 0.057 Uiso 0.25 1 calc R U P A -1
H22B H 1.045076 0.753679 1.017838 0.057 Uiso 0.25 1 calc R U P A -1
H22C H 0.948601 0.770234 1.054614 0.057 Uiso 0.25 1 calc R U P A -1

loop_
_atom_site_aniso_label
_atom_site_aniso_U_11
_atom_site_aniso_U_22
_atom_site_aniso_U_33
_atom_site_aniso_U_23
_atom_site_aniso_U_13
_atom_site_aniso_U_12
Pt1 0.0102(3) 0.0270(3) 0.0085(2) 0.000 0.000 -0.0010(2)
Pt2 0.0102(3) 0.0270(3) 0.0085(2) 0.000 0.000 -0.0010(2)
Fe1 0.0152(12) 0.0284(15) 0.0190(12) 0.000 0.000 -0.0018(10)
Fe2 0.0063(12) 0.0352(17) 0.0052(11) 0.000 0.000 -0.0023(11)
N1 0.0152(12) 0.0284(15) 0.0190(12) 0.000 0.000 -0.0018(10)
N2 0.0152(12) 0.0284(15) 0.0190(12) 0.000 0.000 -0.0018(10)
N3 0.0152(12) 0.0284(15) 0.0190(12) 0.000 0.000 -0.0018(10)
N4 0.0102(3) 0.0270(3) 0.0085(2) 0.000 0.000 -0.0010(2)
N5 0.0102(3) 0.0270(3) 0.0085(2) 0.000 0.000 -0.0010(2)
N6 0.043(4) 0.044(4) 0.064(4) 0.000 0.000 -0.002(3)
N7 0.043(4) 0.044(4) 0.064(4) 0.000 0.000 -0.002(3)
N8 0.043(4) 0.044(4) 0.064(4) 0.000 0.000 -0.002(3)
N9 0.0152(12) 0.0284(15) 0.0190(12) 0.000 0.000 -0.0018(10)
N10 0.0152(12) 0.0284(15) 0.0190(12) 0.000 0.000 -0.0018(10)
N11 0.0152(12) 0.0284(15) 0.0190(12) 0.000 0.000 -0.0018(10)
N12 0.043(4) 0.044(4) 0.064(4) 0.000 0.000 -0.002(3)
N13 0.043(4) 0.044(4) 0.064(4) 0.000 0.000 -0.002(3)
N14 0.043(4) 0.044(4) 0.064(4) 0.000 0.000 -0.002(3)
N15 0.0102(3) 0.0270(3) 0.0085(2) 0.000 0.000 -0.0010(2)
N16 0.0102(3) 0.0270(3) 0.0085(2) 0.000 0.000 -0.0010(2)
C1 0.0152(12) 0.0284(15) 0.0190(12) 0.000 0.000 -0.0018(10)
C2 0.0152(12) 0.0284(15) 0.0190(12) 0.000 0.000 -0.0018(10)
C3 0.0152(12) 0.0284(15) 0.0190(12) 0.000 0.000 -0.0018(10)
C4 0.0152(12) 0.0284(15) 0.0190(12) 0.000 0.000 -0.0018(10)
C5 0.0102(3) 0.0270(3) 0.0085(2) 0.000 0.000 -0.0010(2)
C6 0.0102(3) 0.0270(3) 0.0085(2) 0.000 0.000 -0.0010(2)
C7 0.043(4) 0.044(4) 0.064(4) 0.000 0.000 -0.002(3)
C8 0.043(4) 0.044(4) 0.064(4) 0.000 0.000 -0.002(3)
C9 0.043(4) 0.044(4) 0.064(4) 0.000 0.000 -0.002(3)
C10 0.043(4) 0.044(4) 0.064(4) 0.000 0.000 -0.002(3)
C11 0.0152(12) 0.0284(15) 0.0190(12) 0.000 0.000 -0.0018(10)
C12 0.0152(12) 0.0284(15) 0.0190(12) 0.000 0.000 -0.0018(10)
C13 0.0152(12) 0.0284(15) 0.0190(12) 0.000 0.000 -0.0018(10)
C14 0.0152(12) 0.0284(15) 0.0190(12) 0.000 0.000 -0.0018(10)
C15 0.043(4) 0.044(4) 0.064(4) 0.000 0.000 -0.002(3)
C16 0.043(4) 0.044(4) 0.064(4) 0.000 0.000 -0.002(3)
C17 0.043(4) 0.044(4) 0.064(4) 0.000 0.000 -0.002(3)
C18 0.043(4) 0.044(4) 0.064(4) 0.000 0.000 -0.002(3)
C19 0.0102(3) 0.0270(3) 0.0085(2) 0.000 0.000 -0.0010(2)
C20 0.0102(3) 0.0270(3) 0.0085(2) 0.000 0.000 -0.0010(2)

_geom_special_details            
;
 All esds (except the esd in the dihedral angle between two l.s. planes)
 are estimated using the full covariance matrix.  The cell esds are taken
 into account individually in the estimation of esds in distances, angles
 and torsion angles; correlations between esds in cell parameters are only
 used when they are defined by crystal symmetry.  An approximate (isotropic)
 treatment of cell esds is used for estimating esds involving l.s. planes.
;
loop_
_geom_bond_atom_site_label_1
_geom_bond_atom_site_label_2
_geom_bond_distance
_geom_bond_site_symmetry_2
_geom_bond_publ_flag
Pt1 C5 1.959(13) 6_558 ?
Pt1 C5 1.959(13) . ?
Pt1 C6 1.993(13) . ?
Pt1 C6 1.993(13) 6_558 ?
Pt2 C19 1.965(13) . ?
Pt2 C19 1.965(13) 6_556 ?
Pt2 C20 2.009(13) . ?
Pt2 C20 2.009(13) 6_556 ?
Fe1 N1 2.267(19) . ?
Fe1 N4 2.151(11) 6_559 ?
Fe1 N4 2.151(11) . ?
Fe1 N9 2.226(19) . ?
Fe1 N16 2.123(11) 1_457 ?
Fe1 N16 2.123(11) 6_457 ?
Fe2 N5 2.150(11) 6_557 ?
Fe2 N5 2.150(11) . ?
Fe2 N6 2.19(2) . ?
Fe2 N12 2.23(2) . ?
Fe2 N15 2.138(11) 6_557 ?
Fe2 N15 2.138(11) . ?
N1 C1 1.37(3) . ?
N1 C4 1.32(3) . ?
N2 C3 1.30(3) . ?
N2 C4 1.34(3) . ?
N3 H3A 0.90000(11) . ?
N3 H3B 0.90000(12) . ?
N3 C2 1.34(2) . ?
N4 C5 1.169(17) . ?
N5 C6 1.134(17) . ?
N6 C7 1.33(4) . ?
N6 C10 1.31(4) . ?
N7 C9 1.33(4) . ?
N7 C10 1.38(4) . ?
N8 H8A 0.90009(11) 6_557 ?
N8 H8A 0.90000(12) . ?
N8 H8B 0.90000(11) . ?
N8 C8 1.36(3) . ?
N9 C11 1.27(3) . ?
N9 C14 1.30(3) . ?
N10 C13 1.33(3) . ?
N10 C14 1.35(3) . ?
N11 H11A 0.90000(11) . ?
N11 H11B 0.90000(11) . ?
N11 C12 1.27(2) . ?
N12 C15 1.33(4) . ?
N12 C18 1.35(4) . ?
N13 C17 1.34(3) . ?
N13 C18 1.34(4) . ?
N14 H14A 0.90000(11) . ?
N14 H14A 0.89998(11) 6_557 ?
N14 H14B 0.90000(13) . ?
N14 H14B 0.90001(13) 6_557 ?
N14 C16 1.37(3) . ?
N15 C19 1.163(17) . ?
N16 C20 1.135(17) . ?
C1 H1 0.9300 . ?
C1 C2 1.40(3) . ?
C2 C3 1.44(3) . ?
C3 H3 0.9300 . ?
C4 H4 0.9300 . ?
C7 H7 0.9300 . ?
C7 C8 1.41(4) . ?
C8 C9 1.34(4) . ?
C9 H9 0.9300 . ?
C10 H10 0.9300 . ?
C11 H11 0.9300 . ?
C11 C12 1.46(3) . ?
C12 C13 1.32(3) . ?
C13 H13 0.9300 . ?
C14 H14 0.9300 . ?
C15 H15 0.9300 . ?
C15 C16 1.37(4) . ?
C16 C17 1.36(4) . ?
C17 H17 0.9300 . ?
C18 H18 0.9300 . ?
O2 C22 1.40(2) . ?
O1 H1A 0.8200 . ?
O1 C21 1.33048(5) . ?
C21 H21A 0.9600 . ?
C21 H21B 0.9600 . ?
C21 H21C 0.9600 . ?
C22 H22A 0.9600 . ?
C22 H22B 0.9600 . ?
C22 H22C 0.9600 . ?

loop_
_geom_angle_atom_site_label_1
_geom_angle_atom_site_label_2
_geom_angle_atom_site_label_3
_geom_angle
_geom_angle_site_symmetry_1
_geom_angle_site_symmetry_3
_geom_angle_publ_flag
C5 Pt1 C5 89.3(8) 6_558 . ?
C5 Pt1 C6 91.3(6) 6_558 . ?
C5 Pt1 C6 179.1(6) 6_558 6_558 ?
C5 Pt1 C6 179.1(6) . . ?
C5 Pt1 C6 91.3(6) . 6_558 ?
C6 Pt1 C6 88.1(8) 6_558 . ?
C19 Pt2 C19 89.7(8) 6_556 . ?
C19 Pt2 C20 90.1(6) . 6_556 ?
C19 Pt2 C20 90.1(6) 6_556 . ?
C19 Pt2 C20 178.4(6) . . ?
C19 Pt2 C20 178.4(6) 6_556 6_556 ?
C20 Pt2 C20 90.1(8) 6_556 . ?
N4 Fe1 N1 89.8(4) 6_559 . ?
N4 Fe1 N1 89.8(4) . . ?
N4 Fe1 N4 88.2(6) . 6_559 ?
N4 Fe1 N9 90.0(5) 6_559 . ?
N4 Fe1 N9 90.0(5) . . ?
N9 Fe1 N1 179.6(6) . . ?
N16 Fe1 N1 90.3(4) 6_457 . ?
N16 Fe1 N1 90.3(4) 1_457 . ?
N16 Fe1 N4 178.9(5) 6_457 6_559 ?
N16 Fe1 N4 90.8(4) 6_457 . ?
N16 Fe1 N4 178.9(5) 1_457 . ?
N16 Fe1 N4 90.8(4) 1_457 6_559 ?
N16 Fe1 N9 90.0(5) 1_457 . ?
N16 Fe1 N9 90.0(5) 6_457 . ?
N16 Fe1 N16 90.3(6) 6_457 1_457 ?
N5 Fe2 N5 89.2(6) . 6_557 ?
N5 Fe2 N6 91.4(6) . . ?
N5 Fe2 N6 91.4(6) 6_557 . ?
N5 Fe2 N12 87.4(5) 6_557 . ?
N5 Fe2 N12 87.4(5) . . ?
N6 Fe2 N12 178.2(9) . . ?
N15 Fe2 N5 90.6(4) 6_557 . ?
N15 Fe2 N5 179.7(5) 6_557 6_557 ?
N15 Fe2 N5 179.7(5) . . ?
N15 Fe2 N5 90.6(4) . 6_557 ?
N15 Fe2 N6 88.3(5) . . ?
N15 Fe2 N6 88.3(5) 6_557 . ?
N15 Fe2 N12 92.9(5) 6_557 . ?
N15 Fe2 N12 92.9(5) . . ?
N15 Fe2 N15 89.5(6) . 6_557 ?
C1 N1 Fe1 122.1(14) . . ?
C4 N1 Fe1 121.1(14) . . ?
C4 N1 C1 116.8(19) . . ?
C3 N2 C4 117.2(19) . . ?
H3A N3 H3B 112.885(19) . . ?
C2 N3 H3A 117.4(10) . . ?
C2 N3 H3B 129.7(10) . . ?
C5 N4 Fe1 176.8(12) . . ?
C6 N5 Fe2 169.2(12) . . ?
C7 N6 Fe2 122(2) . . ?
C10 N6 Fe2 121(2) . . ?
C10 N6 C7 117(3) . . ?
C9 N7 C10 111(3) . . ?
H8A N8 H8A 48.2(9) . 6_557 ?
H8A N8 H8B 112.885(19) . . ?
H8B N8 H8A 112.886(19) . 6_557 ?
C8 N8 H8A 124.3(11) . . ?
C8 N8 H8A 124.3(11) . 6_557 ?
C8 N8 H8B 116.7(13) . . ?
C11 N9 Fe1 123.2(15) . . ?
C11 N9 C14 121(2) . . ?
C14 N9 Fe1 115.8(14) . . ?
C13 N10 C14 116.0(18) . . ?
H11A N11 H11B 112.885(19) . . ?
C12 N11 H11A 133.2(10) . . ?
C12 N11 H11B 113.9(10) . . ?
C15 N12 Fe2 123(2) . . ?
C15 N12 C18 117(3) . . ?
C18 N12 Fe2 120(2) . . ?
C17 N13 C18 119(3) . . ?
H14A N14 H14A 64.7(8) . 6_557 ?
H14A N14 H14B 147.6(6) . 6_557 ?
H14A N14 H14B 112.885(18) . . ?
H14A N14 H14B 112.881(18) 6_557 6_557 ?
H14B N14 H14A 147.6(6) . 6_557 ?
H14B N14 H14B 50.4(6) . 6_557 ?
C16 N14 H14A 97.9(11) . . ?
C16 N14 H14A 97.9(11) . 6_557 ?
C16 N14 H14B 114.1(12) . 6_557 ?
C16 N14 H14B 114.1(12) . . ?
C19 N15 Fe2 170.5(12) . . ?
C20 N16 Fe1 176.5(11) . 1_653 ?
N1 C1 H1 119.2 . . ?
N1 C1 C2 121.6(19) . . ?
C2 C1 H1 119.2 . . ?
N3 C2 C1 124.6(18) . . ?
N3 C2 C3 120.6(19) . . ?
C1 C2 C3 114.8(19) . . ?
N2 C3 C2 123(2) . . ?
N2 C3 H3 118.5 . . ?
C2 C3 H3 118.5 . . ?
N1 C4 N2 126.5(19) . . ?
N1 C4 H4 116.7 . . ?
N2 C4 H4 116.7 . . ?
N4 C5 Pt1 178.5(13) . . ?
N5 C6 Pt1 178.4(13) . . ?
N6 C7 H7 119.0 . . ?
N6 C7 C8 122(3) . . ?
C8 C7 H7 119.0 . . ?
N8 C8 C7 118(2) . . ?
C9 C8 N8 128(3) . . ?
C9 C8 C7 114(3) . . ?
N7 C9 C8 129(3) . . ?
N7 C9 H9 115.6 . . ?
C8 C9 H9 115.6 . . ?
N6 C10 N7 128(3) . . ?
N6 C10 H10 116.0 . . ?
N7 C10 H10 116.0 . . ?
N9 C11 H11 118.6 . . ?
N9 C11 C12 123(2) . . ?
C12 C11 H11 118.6 . . ?
N11 C12 C11 118.8(17) . . ?
N11 C12 C13 130(2) . . ?
C13 C12 C11 110.8(19) . . ?
N10 C13 H13 116.2 . . ?
C12 C13 N10 128(2) . . ?
C12 C13 H13 116.2 . . ?
N9 C14 N10 121.6(19) . . ?
N9 C14 H14 119.2 . . ?
N10 C14 H14 119.2 . . ?
N12 C15 H15 118.5 . . ?
N12 C15 C16 123(3) . . ?
C16 C15 H15 118.5 . . ?
C15 C16 N14 122(3) . . ?
C17 C16 N14 121(3) . . ?
C17 C16 C15 118(3) . . ?
N13 C17 C16 120(3) . . ?
N13 C17 H17 119.8 . . ?
C16 C17 H17 119.8 . . ?
N12 C18 H18 118.6 . . ?
N13 C18 N12 123(3) . . ?
N13 C18 H18 118.6 . . ?
N15 C19 Pt2 177.7(12) . . ?
N16 C20 Pt2 176.5(12) . . ?
C21 O1 H1A 109.5 . . ?
O1 C21 H21A 109.5 . . ?
O1 C21 H21B 109.5 . . ?
O1 C21 H21C 109.5 . . ?
H21A C21 H21B 109.5 . . ?
H21A C21 H21C 109.5 . . ?
H21B C21 H21C 109.5 . . ?
O2 C22 H22A 109.5 . . ?
O2 C22 H22B 109.5 . . ?
O2 C22 H22C 109.5 . . ?
H22A C22 H22B 109.5 . . ?
H22A C22 H22C 109.5 . . ?
H22B C22 H22C 109.5 . . ?

loop_
_geom_torsion_atom_site_label_1
_geom_torsion_atom_site_label_2
_geom_torsion_atom_site_label_3
_geom_torsion_atom_site_label_4
_geom_torsion
_geom_torsion_site_symmetry_1
_geom_torsion_site_symmetry_2
_geom_torsion_site_symmetry_3
_geom_torsion_site_symmetry_4
_geom_torsion_publ_flag
Fe1 N1 C1 C2 180.0 . . . . ?
Fe1 N1 C4 N2 180.0 . . . . ?
Fe1 N9 C11 C12 180.0 . . . . ?
Fe1 N9 C14 N10 180.0 . . . . ?
Fe2 N6 C7 C8 180.0 . . . . ?
Fe2 N6 C10 N7 180.0 . . . . ?
Fe2 N12 C15 C16 180.0 . . . . ?
Fe2 N12 C18 N13 180.0 . . . . ?
N1 C1 C2 N3 180.0 . . . . ?
N1 C1 C2 C3 0.0 . . . . ?
N3 C2 C3 N2 180.0 . . . . ?
N6 C7 C8 N8 180.0 . . . . ?
N6 C7 C8 C9 0.0 . . . . ?
N8 C8 C9 N7 180.0 . . . . ?
N9 C11 C12 N11 180.0 . . . . ?
N9 C11 C12 C13 0.0 . . . . ?
N11 C12 C13 N10 180.0 . . . . ?
N12 C15 C16 N14 180.0 . . . . ?
N12 C15 C16 C17 0.0 . . . . ?
N14 C16 C17 N13 180.0 . . . . ?
C1 N1 C4 N2 0.0 . . . . ?
C1 C2 C3 N2 0.0 . . . . ?
C3 N2 C4 N1 0.0 . . . . ?
C4 N1 C1 C2 0.0 . . . . ?
C4 N2 C3 C2 0.0 . . . . ?
C7 N6 C10 N7 0.0 . . . . ?
C7 C8 C9 N7 0.0 . . . . ?
C9 N7 C10 N6 0.0 . . . . ?
C10 N6 C7 C8 0.0 . . . . ?
C10 N7 C9 C8 0.0 . . . . ?
C11 N9 C14 N10 0.0 . . . . ?
C11 C12 C13 N10 0.0 . . . . ?
C13 N10 C14 N9 0.0 . . . . ?
C14 N9 C11 C12 0.0 . . . . ?
C14 N10 C13 C12 0.0 . . . . ?
C15 N12 C18 N13 0.0 . . . . ?
C15 C16 C17 N13 0.0 . . . . ?
C17 N13 C18 N12 0.0 . . . . ?
C18 N12 C15 C16 0.0 . . . . ?
C18 N13 C17 C16 0.0 . . . . ?

_shelx_res_file                  
;
TITL rt174_nh2pymptmeoh_260k_2_a.res in Pbcm
    rt174_nh2pymptmeoh_260k_2.res
    created by SHELXL-2018/3 at 11:12:39 on 09-Sep-2020
REM Old TITL RT174_NH2PymPtMeOH_260K_2 in Pbn21 #33
REM SHELXT solution in Pbcm: R1 0.179, Rweak 0.001, Alpha 0.056
REM <I/s> 1.449 for 218 systematic absences, Orientation as input
REM Formula found by SHELXT: C10 N21 Fe2 Pt2
CELL 0.71073 14.9943 32.6263 7.3615 90 90 90
ZERR 8 0.0008 0.0019 0.0003 0 0 0
LATT 1
SYMM -X,-Y,0.5+Z
SYMM -X,0.5+Y,0.5-Z
SYMM +X,0.5-Y,-Z
SFAC C H Fe N O Pt
UNIT 100 94 8 80 4 8
EQIV $1 +X,1.5-Y,-0.5+Z
EQIV $2 +X,+Y,1+Z
EQIV $3 1-X,1-Y,0.5+Z
EADP N8 C8 C7 N6 C10 N7 C9 N12 C15 C17 N13 C18 C16 N14
EADP N3 C2 C1 N1 C3 N2 C4 Fe1 N9 C14 N10 C13 C12 C11 N11
DFIX 0.9 0.0001 H8b N8
DANG 1.5 0.0001 H8b H8a
EADP N16 C20 Pt2 C19 N15 N4 C5 Pt1 C6 N5
DFIX 1.4 O2 C22
DFIX 0.9 0.0001 H8a N8
DFIX 0.9 0.0001 H14a N14
DFIX 0.9 0.0001 N14 H14b
DANG 1.5 0.0001 H14a H14b
DANG 2.2 0.0001 H14b O2_$1
DANG 0.9 0.0001 H3b N3
DANG 1.5 0.0001 H3a H3b
DANG 0.9 0.0001 N3_$2 H3a_$2
DFIX 0.9 0.0001 N11 H11b
DANG 1.5 0.0001 H11a H11b
DFIX 0.9 0.0001 H11a N11
DANG 2 0.0001 H8b_$2 O1_$3

L.S. 50
PLAN  5
SIZE 0.1 0.1 0.02
CONF
list 4
MORE -1
BOND $H
fmap 2 53
acta
REM <olex2.extras>
REM <HklSrc "%.\\RT174_NH2PymPtMeOH_260K_2.hkl">
REM </olex2.extras>

WGHT    0.033300  253.253525
FVAR       0.09326
PT1   6    0.508201    0.617836    1.250000    10.50000    0.01022    0.02699 =
         0.00853    0.00000    0.00000   -0.00105
PT2   6    1.006120    0.633054    0.250000    10.50000    0.01022    0.02699 =
         0.00853    0.00000    0.00000   -0.00105
FE1   3    0.256802    0.627047    1.750000    10.50000    0.01523    0.02836 =
         0.01897    0.00000    0.00000   -0.00180
FE2   3    0.757461    0.624148    0.750000    10.50000    0.00634    0.03520 =
         0.00518    0.00000    0.00000   -0.00232
N1    4    0.250937    0.557624    1.750000    10.50000    0.01523    0.02836 =
         0.01897    0.00000    0.00000   -0.00180
N2    4    0.329579    0.494388    1.750000    10.50000    0.01523    0.02836 =
         0.01897    0.00000    0.00000   -0.00180
N3    4    0.094208    0.471690    1.750000    10.50000    0.01523    0.02836 =
         0.01897    0.00000    0.00000   -0.00180
H3A   2    0.042092    0.485375    1.750000    10.50000   -1.50000
H3B   2    0.087043    0.444303    1.750000    10.50000   -1.50000
N4    4    0.359727    0.624935    1.546728    11.00000    0.01022    0.02699 =
         0.00853    0.00000    0.00000   -0.00105
N5    4    0.658004    0.613624    0.955102    11.00000    0.01022    0.02699 =
         0.00853    0.00000    0.00000   -0.00105
N6    4    0.795058    0.559214    0.750000    10.50000    0.04304    0.04421 =
         0.06430    0.00000    0.00000   -0.00234
N7    4    0.912535    0.508611    0.750000    10.50000    0.04304    0.04421 =
         0.06430    0.00000    0.00000   -0.00234
N8    4    0.692805    0.459196    0.750000    10.50000    0.04304    0.04421 =
         0.06430    0.00000    0.00000   -0.00234
H8A   2    0.697670    0.434116    0.799940    10.50000   -1.50000
H8B   2    0.636447    0.468686    0.750000    10.50000   -1.50000
N9    4    0.263539    0.695191    1.750000    10.50000    0.01523    0.02836 =
         0.01897    0.00000    0.00000   -0.00180
N10   4    0.181896    0.755454    1.750000    10.50000    0.01523    0.02836 =
         0.01897    0.00000    0.00000   -0.00180
N11   4    0.415920    0.777064    1.750000    10.50000    0.01523    0.02836 =
         0.01897    0.00000    0.00000   -0.00180
H11A  2    0.433150    0.803489    1.750000    10.50000   -1.50000
H11B  2    0.462191    0.759493    1.750000    10.50000   -1.50000
N12   4    0.714738    0.689671    0.750000    10.50000    0.04304    0.04421 =
         0.06430    0.00000    0.00000   -0.00234
N13   4    0.598178    0.738094    0.750000    10.50000    0.04304    0.04421 =
         0.06430    0.00000    0.00000   -0.00234
N14   4    0.806894    0.792139    0.750000    10.50000    0.04304    0.04421 =
         0.06430    0.00000    0.00000   -0.00234
H14A  2    0.775091    0.810286    0.815439    10.50000   -1.50000
H14B  2    0.859360    0.785695    0.802063    10.50000   -1.50000
N15   4    0.856318    0.634243    0.545466    11.00000    0.01022    0.02699 =
         0.00853    0.00000    0.00000   -0.00105
N16   4    1.157076    0.629183   -0.045508    11.00000    0.01022    0.02699 =
         0.00853    0.00000    0.00000   -0.00105
C1    1    0.171984    0.536741    1.750000    10.50000    0.01523    0.02836 =
         0.01897    0.00000    0.00000   -0.00180
AFIX  43
H1    2    0.118764    0.551379    1.750000    10.50000   -1.20000
AFIX   0
C2    1    0.169186    0.493962    1.750000    10.50000    0.01523    0.02836 =
         0.01897    0.00000    0.00000   -0.00180
C3    1    0.255104    0.474275    1.750000    10.50000    0.01523    0.02836 =
         0.01897    0.00000    0.00000   -0.00180
AFIX  43
H3    2    0.257235    0.445788    1.750000    10.50000   -1.20000
AFIX   0
C4    1    0.324590    0.535367    1.750000    10.50000    0.01523    0.02836 =
         0.01897    0.00000    0.00000   -0.00180
AFIX  43
H4    2    0.378338    0.549593    1.750000    10.50000   -1.20000
AFIX   0
C5    1    0.415644    0.621783    1.436934    11.00000    0.01022    0.02699 =
         0.00853    0.00000    0.00000   -0.00105
C6    1    0.603414    0.614562    1.061707    11.00000    0.01022    0.02699 =
         0.00853    0.00000    0.00000   -0.00105
C7    1    0.734592    0.529399    0.750000    10.50000    0.04304    0.04421 =
         0.06430    0.00000    0.00000   -0.00234
AFIX  43
H7    2    0.674419    0.536310    0.750000    10.50000   -1.20000
AFIX   0
C8    1    0.758797    0.487662    0.750000    10.50000    0.04304    0.04421 =
         0.06430    0.00000    0.00000   -0.00234
C9    1    0.846851    0.481224    0.750000    10.50000    0.04304    0.04421 =
         0.06430    0.00000    0.00000   -0.00234
AFIX  43
H9    2    0.864559    0.453906    0.750000    10.50000   -1.20000
AFIX   0
C10   1    0.878890    0.547869    0.750000    10.50000    0.04304    0.04421 =
         0.06430    0.00000    0.00000   -0.00234
AFIX  43
H10   2    0.920757    0.568899    0.750000    10.50000   -1.20000
AFIX   0
C11   1    0.336223    0.714917    1.750000    10.50000    0.01523    0.02836 =
         0.01897    0.00000    0.00000   -0.00180
AFIX  43
H11   2    0.389484    0.700310    1.750000    10.50000   -1.20000
AFIX   0
C12   1    0.339984    0.759629    1.750000    10.50000    0.01523    0.02836 =
         0.01897    0.00000    0.00000   -0.00180
C13   1    0.259238    0.775401    1.750000    10.50000    0.01523    0.02836 =
         0.01897    0.00000    0.00000   -0.00180
AFIX  43
H13   2    0.255844    0.803863    1.750000    10.50000   -1.20000
AFIX   0
C14   1    0.187045    0.714169    1.750000    10.50000    0.01523    0.02836 =
         0.01897    0.00000    0.00000   -0.00180
AFIX  43
H14   2    0.134712    0.698870    1.750000    10.50000   -1.20000
AFIX   0
C15   1    0.772224    0.720719    0.750000    10.50000    0.04304    0.04421 =
         0.06430    0.00000    0.00000   -0.00234
AFIX  43
H15   2    0.832925    0.714865    0.750000    10.50000   -1.20000
AFIX   0
C16   1    0.746041    0.760853    0.750000    10.50000    0.04304    0.04421 =
         0.06430    0.00000    0.00000   -0.00234
C17   1    0.657156    0.768779    0.750000    10.50000    0.04304    0.04421 =
         0.06430    0.00000    0.00000   -0.00234
AFIX  43
H17   2    0.637186    0.795766    0.750000    10.50000   -1.20000
AFIX   0
C18   1    0.627552    0.699393    0.750000    10.50000    0.04304    0.04421 =
         0.06430    0.00000    0.00000   -0.00234
AFIX  43
H18   2    0.585886    0.678279    0.750000    10.50000   -1.20000
AFIX   0
C19   1    0.913263    0.634119    0.438256    11.00000    0.01022    0.02699 =
         0.00853    0.00000    0.00000   -0.00105
C20   1    1.100587    0.630226    0.056937    11.00000    0.01022    0.02699 =
         0.00853    0.00000    0.00000   -0.00105

PART -1
O2    5   10.995660   10.736329   11.250000    10.25000    0.10720

O1    5   10.489029   10.510520   11.250000    10.25000    0.09211
AFIX  83
H1A   2    0.488720    0.533839    1.291549    10.25000   -1.50000
AFIX   0
C21   1   10.489469   10.512250   11.069429    10.25000    0.01423
AFIX 137
H21A  2    0.533218    0.531809    1.030043    10.25000   -1.50000
H21B  2    0.431640    0.520453    1.026880    10.25000   -1.50000
H21C  2    0.503864    0.485736    1.021076    10.25000   -1.50000
AFIX   0

C22   1    0.987399    0.746969    1.066010    10.25000    0.03805
AFIX 137
H22A  2    0.962871    0.724272    0.999745    10.25000   -1.50000
H22B  2    1.045076    0.753679    1.017838    10.25000   -1.50000
H22C  2    0.948601    0.770234    1.054614    10.25000   -1.50000
AFIX   0
HKLF 4


REM  rt174_nh2pymptmeoh_260k_2_a.res in Pbcm
REM wR2 = 0.1846, GooF = S = 1.058, Restrained GooF = 1.056 for all data
REM R1 = 0.0869 for 2751 Fo > 4sig(Fo) and 0.1250 for all 4199 data
REM 133 parameters refined using 15 restraints

END

WGHT      0.0333    253.2347

REM Highest difference peak  5.181,  deepest hole -4.383,  1-sigma level  0.335
Q1    1   1.0196  0.6029  0.2500  10.50000  0.05    2.97
Q2    1   0.9737  0.6265  0.1760  11.00000  0.05    2.89
Q3    1   0.4733  0.6222  1.1826  11.00000  0.05    2.66
Q4    1   0.4420  0.6231  1.2500  10.50000  0.05    2.25
Q5    1   0.5094  0.6367  1.2500  10.50000  0.05    2.04
;
_shelx_res_checksum              92435
_olex2_submission_special_instructions 'No special instructions were received'
_oxdiff_exptl_absorpt_empirical_details 
;
Empirical correction (ABSPACK) includes:
- Absorption correction using spherical harmonics
- Frame scaling
;
_oxdiff_exptl_absorpt_empirical_full_max 4.184
_oxdiff_exptl_absorpt_empirical_full_min 0.606
####################################################################### 
# 
# This file contains crystal structure data downloaded from the 
# Cambridge Structural Database (CSD) hosted by the Cambridge 
# Crystallographic Data Centre (CCDC).
# 
# Full information about CCDC data access policies and citation 
# guidelines are available at http://www.ccdc.cam.ac.uk/access/V1 
# 
# Audit and citation data items may have been added by the CCDC. 
# Please retain this information to preserve the provenance of 
# this file and to allow appropriate attribution of the data. 
# 
#######################################################################

data_mo_rt327_5apmdpth2o_187k_0m
_database_code_depnum_ccdc_archive 'CCDC 2018391'
loop_
_audit_author_name
_audit_author_address
'Carlos Bartual-Murgui'
;Universitat de Valencia
Spain
;
_audit_update_record             
;
2020-09-17 deposited with the CCDC.	2020-09-22 downloaded from the CCDC.
;
# start Validation Reply Form
_vrf_PLAT971_mo_rt327_5apmdpth2o_187k_0m 
;
PROBLEM: Check Calcd Resid. Dens.  0.75A   From Pt1            12.50 eA-3
RESPONSE: The residual electronic density may be due to the strong absorption of the Pt metal and the deterioration of the crystal during the SCO/dehydration/readsorption processes.
;
_vrf_PLAT971_mo_rt327_5apmdpth2o_187k_0m_2 
;
PROBLEM: Check Calcd Resid. Dens.  0.98A   From Pt1             8.26 eA-3
RESPONSE: The residual electronic density may be due to the strong absorption of the Pt metal and the deterioration of the crystal during the SCO/dehydration/readsorption processes.
;
_vrf_PLAT971_mo_rt327_5apmdpth2o_187k_0m_3 
;
PROBLEM: Check Calcd Resid. Dens.  0.96A   From Pt1             3.70 eA-3
RESPONSE: The residual electronic density may be due to the strong absorption of the Pt metal and the deterioration of the crystal during the SCO/dehydration/readsorption processes.
;
_vrf_PLAT972_mo_rt327_5apmdpth2o_187k_0m 
;
PROBLEM: Check Calcd Resid. Dens.  0.70A   From Pt1            -5.13 eA-3
RESPONSE: The residual electronic density may be due to the strong absorption of the Pt metal and the deterioration of the crystal during the SCO/dehydration/readsorption processes.
;
_vrf_PLAT972_mo_rt327_5apmdpth2o_187k_0m_2 
;
PROBLEM: Check Calcd Resid. Dens.  1.42A   From Pt1            -4.83 eA-3
RESPONSE: The residual electronic density may be due to the strong absorption of the Pt metal and the deterioration of the crystal during the SCO/dehydration/readsorption processes.
;
_vrf_PLAT097_mo_rt327_5apmdpth2o_187k_0m 
;
PROBLEM: Large Reported Max.  (Positive) Residual Density      12.34 eA-3
RESPONSE: The crystal may be damaged during the dehydration/readsorption/SCO processes. Nevertheless, this has not represented a problem to obtain good quality  structural data. 
;
_vrf_PLAT342_mo_rt327_5apmdpth2o_187k_0m 
;
PROBLEM: Low Bond Precision on  C-C Bonds ...............      0.045 Ang.
RESPONSE: The crystal may be damaged during the dehydration/readsorption/SCO processes. Nevertheless, this has not represented a problem to obtain good quality  structural data. 
;
_vrf_PLAT971_mo_rt327_5apmdpth2o_187k_0m_4 
;
PROBLEM: Check Calcd Resid. Dens.  1.70A   From Pt1             3.45 eA-3
RESPONSE: The residual electronic density may be due to the strong absorption of the Pt metal and the deterioration of the crystal during the SCO/dehydration/readsorption processes.
;
_vrf_PLAT972_mo_rt327_5apmdpth2o_187k_0m_3 
;
PROBLEM: Check Calcd Resid. Dens.  0.77A   From Pt1            -3.32 eA-3
RESPONSE: The residual electronic density may be due to the strong absorption of the Pt metal and the deterioration of the crystal during the SCO/dehydration/readsorption processes.
;
_vrf_PLAT977_mo_rt327_5apmdpth2o_187k_0m 
;
PROBLEM: Check Negative Difference Density on H4               -1.65 eA-3
RESPONSE: The crystal may be damaged during the dehydration process. Nevertheless, this has not represented a problem to obtain good quality  structural data. 
;
# Added during the CSD deposition process: Thursday 17 September 2020 12:29 PM
# end Validation Reply Form

_audit_creation_date             2020-09-09
_audit_creation_method           
;
Olex2 1.3
(compiled 2020.07.31 svn.rc2a77460 for OlexSys, GUI svn.r6145)
;
_shelx_SHELXL_version_number     2018/3
_chemical_name_common            ?
_chemical_name_systematic        ?
_chemical_formula_moiety         'C12 H10 Fe N10 Pt, 0.8(H2 O)'
_chemical_formula_sum            'C12 H11.60 Fe N10 O0.80 Pt'
_chemical_formula_weight         559.65
_chemical_melting_point          ?
loop_
_atom_type_symbol
_atom_type_description
_atom_type_scat_dispersion_real
_atom_type_scat_dispersion_imag
_atom_type_scat_source
C C 0.0033 0.0016 'International Tables Vol C Tables 4.2.6.8 and 6.1.1.4'
H H 0.0000 0.0000 'International Tables Vol C Tables 4.2.6.8 and 6.1.1.4'
Fe Fe 0.3463 0.8444 'International Tables Vol C Tables 4.2.6.8 and 6.1.1.4'
N N 0.0061 0.0033 'International Tables Vol C Tables 4.2.6.8 and 6.1.1.4'
O O 0.0106 0.0060 'International Tables Vol C Tables 4.2.6.8 and 6.1.1.4'
Pt Pt -1.7033 8.3905 'International Tables Vol C Tables 4.2.6.8 and 6.1.1.4'

_shelx_space_group_comment       
;
The symmetry employed for this shelxl refinement is uniquely defined
by the following loop, which should always be used as a source of
symmetry information in preference to the above space-group names.
They are only intended as comments.
;
_space_group_crystal_system      monoclinic
_space_group_IT_number           12
_space_group_name_H-M_alt        'C 1 2/m 1'
_space_group_name_Hall           '-C 2y'
loop_
_space_group_symop_operation_xyz
'x, y, z'
'-x, y, -z'
'x+1/2, y+1/2, z'
'-x+1/2, y+1/2, -z'
'-x, -y, -z'
'x, -y, z'
'-x+1/2, -y+1/2, -z'
'x+1/2, -y+1/2, z'

_cell_length_a                   21.488(3)
_cell_length_b                   7.1993(8)
_cell_length_c                   14.6712(16)
_cell_angle_alpha                90
_cell_angle_beta                 131.584(3)
_cell_angle_gamma                90
_cell_volume                     1697.6(3)
_cell_formula_units_Z            4
_cell_measurement_reflns_used    6022
_cell_measurement_temperature    187(2)
_cell_measurement_theta_max      30.80
_cell_measurement_theta_min      2.53
_shelx_estimated_absorpt_T_max   0.463
_shelx_estimated_absorpt_T_min   0.291
_exptl_absorpt_coefficient_mu    9.109
_exptl_absorpt_correction_T_max  0.7462
_exptl_absorpt_correction_T_min  0.4109
_exptl_absorpt_correction_type   multi-scan
_exptl_absorpt_process_details   
'SADABS-2016/2 (Bruker,2016/2) was used for absorption correction. wR2(int) was 0.1298 before and 0.0847 after correction. The Ratio of minimum to maximum transmission is 0.5507. The \l/2 correction factor is Not present.'
_exptl_absorpt_special_details   ?
_exptl_crystal_colour            orange
_exptl_crystal_colour_primary    orange
_exptl_crystal_density_diffrn    2.190
_exptl_crystal_density_meas      ?
_exptl_crystal_density_method    ?
_exptl_crystal_description       plate
_exptl_crystal_F_000             1056
_exptl_crystal_size_max          0.18
_exptl_crystal_size_mid          0.18
_exptl_crystal_size_min          0.1
_exptl_transmission_factor_max   ?
_exptl_transmission_factor_min   ?
_diffrn_reflns_av_R_equivalents  0.0843
_diffrn_reflns_av_unetI/netI     0.0666
_diffrn_reflns_Laue_measured_fraction_full 0.997
_diffrn_reflns_Laue_measured_fraction_max 0.969
_diffrn_reflns_limit_h_max       30
_diffrn_reflns_limit_h_min       -30
_diffrn_reflns_limit_k_max       10
_diffrn_reflns_limit_k_min       -10
_diffrn_reflns_limit_l_max       19
_diffrn_reflns_limit_l_min       -21
_diffrn_reflns_number            14692
_diffrn_reflns_point_group_measured_fraction_full 0.997
_diffrn_reflns_point_group_measured_fraction_max 0.969
_diffrn_reflns_theta_full        25.242
_diffrn_reflns_theta_max         31.216
_diffrn_reflns_theta_min         2.534
_diffrn_ambient_temperature      186.99
_diffrn_detector_area_resol_mean ?
_diffrn_measured_fraction_theta_full 0.997
_diffrn_measured_fraction_theta_max 0.969
_diffrn_measurement_device_type  'Bruker APEX-II CCD'
_diffrn_measurement_method       '\f and \w scans'
_diffrn_radiation_type           MoK\a
_diffrn_radiation_wavelength     0.71073
[truncated: 55,946 more chars]
